# Supplementary material for: Progression of carotid intima-media thickness, visceral fat accumulation and metabolic derangement in people living with HIV initiating antiretroviral therapy: A prospective cohort study at Thailand’s tertiary care center
Source: PLoS One. 2025 Oct 30;20(10):e0335242. doi: 10.1371/journal.pone.0335242 (PMC12574832; doi:10.1371/journal.pone.0335242)
Supplement: S1 Table — Demographic and clinical characteristics at enrollment, including age, sex, anthropometric indices (height, weight, waist and hip circumference), fasting glucose, HbA1c, lipid profile, and renal function measures. Values are presented as individual-level de-identified data. Data are provided as a CSV file and archived in Figshare (DOI: 10.6084/m9.figshare.30032515). (XLSX) [file pone.0335242.s001.xlsx]

## Sheet: Sheet1
Age (years)	Sex	Height (cm)	Weight (kg)	Waist (cm)	Hip (cm)	Fasting Glucose (mg/dL)	HbA1c (%)	Total Cholesterol (mg/dL)	Triglycerides (mg/dL)	HDL (mg/dL)	LDL (mg/dL)	Creatinine (mg/dL)	eGFR (mL/min/1.73m2)
22	Male					78		248	59	73	163.2
29	Male					73		135	81	44	74.8	0.95	107.7
31	Male			74		95		360	100	54	286	0.79	119.7
32	Male					85		124	101	26	77.8
43	Female			59		70		234	103	100	113.4	0.59	112.6
25	Male			87		88		176	76	44	116.8	0.98	106.7
30	Male			76.6667		89		194	167	37	123.6	0.85	116.9
60	Male			72	95.5	82		194	87	47	129.6	0.83	95.6
35	Male			79		79		160	41	56	95.8	0.9	111.3
51	Male			79	86.8667	83		167	104	37	109.2	0.7	108.6
45	Female			89.1		88		235	152	52	152.6	0.65	107.6
23	Male			69		78		213	130	43	144
20	Male					96		122	65	46	63	0.95	114
20	Male			64.2333	70	92	4.7	169	94	47	103.2	0.75	132.1
34	Male			91	98	82	5	160	94	41	100.2	0.98	100.2
28	Male			69.9	87.0333	84	5.1	171	67	60	97.6
21	Male			68.0333	83.7667	78	5.4	159	115	38	98	1.2	89.2
34	Female			75.1667	91.2333	85	5.3	212	60	55	145	0.7	113.4
35	Male			81.1667	91	98	5.6	215	143	74	112.4	1.1	91.5
54	Male			87.8667	92.1333	98	5.7	157	108	51	84.4	0.8	100.8
22	Male			73.3	87.7333	78	5.4	162	157	37	93.6	1.1	94.78
18	Male			104.167	105.867	86	4.6	166	144	41	96.2	0.89	124.8
40	Female			102.3	106.867	96	5.6	155	99	44	91.2
36	Male			77.6333	87.2333	80	4.3	152	54	36	105.2
27	Male			81.0667	92.2333	82	4.8	228	67	68	146.6	1.1	91.5
31	Male			81.1667	92.2	90	5.7	126	271	32	39.8	0.96	104.9
27	Male			83.2333	89.2667	77	5.3	151	65	37	101	0.88	117.7
39	Male			81.7	85.4333	85	5.2	182	81	51	114.8	1	97.9
31	Male			84.2667	93.1333	84	5.1	190	111	55	112.8	0.8	121.6
27	Male			77.1667	88.0667	81	5.1	154	114	46	85.2	1.07	94.6
28	Male			77.5333	87.7	84	5.5	165	96	47	98.8	0.89	116.4
47	Female			90.6	98.7333	76	4.9	158	110	51	85	0.6	109.3
30	Male			69.3333	71.0333	75	4.3	167	77	42	109.6	1.01	99.4
30	Male			89.7	89.5	89	3.7	132	134	38	67.2	1	101.8
27	Male			79.5333	85.2	91	4.5	154	183	39	78.4	0.94	110.7
26	Male			63.1667	77.2333	81	4.7	145	104	61	63.2	0.94	111.5
28	Male			72.2333	79.6667	68	5	193	82	50	126.6	0.95	108.5
27	Male			88.9667	93.7667	70	4.8	189	90	36	135	1.18	84.1
33	Male			82.5	88.5667	86	5.8	199	274	33	111.2	0.96	103.4
30	Male			78.3667	85.7	95	5.3	163	133	58	78.4	0.8	121.8
22	Male			68.9667	80.2667	80	5.4	189	240	40	101	1.1	100.3
29	Male			95.0333	99.1	77	4.9	118	64	45	60.2	1.03	97.7
29	Male			72.8	81.5667	86	5.3	177	117	39	114.6	1.11	89.3
40	Male			87.9	86	80	5.7	212	68	58	140.4	0.8	111.7
35	Male			77.8333	89.4333	95	5.3	160	105	49	90	0.87	111.8
44	Male			98	98	100	5.7	172	139	42	102.2	0.79	109.2
43	Female			84.3	95.2333	71	5.1	213	48	80	123.4	0.67	108
31	Male			80.6333	87.6667	91	5.4	138	75	38	85	1.03	96.3
33	Male			89.2333	99.1333	92	5.7	175	181	31	107.8	0.91	110.3
29	Female			86.1333	90.1	76	5.2	196	58	52	132.4	0.7	117.5
29	Male			79.5333	84.9667	78	6.1	111	97	34	57.6	0.85	117.8
28	Male			88.9	105.233	84	5.7	168	67	51	103.6	0.93	111.3
34	Female			81.9333	86.3	74	4.6	162	111	71	68.8	0.74	106
35	Male			75.9667	85.6667	97	5.6	170	42	56	105.6	0.94	104.6
21	Female			68.2667	77.8	73	4.8	124	108	59	43.4	0.68	125.4
25	Male			79.8333	91.1	84	4.8	175	123	40	110.4	0.82	122.9
39	Female			71.9	80.1	67	5.4	202	91	55	128.8	0.62	114
24	Male			87.7667	101.833	99	5.3	152	143	33	90.4	1.08	96
24	Female			66.5	83.1333	71	4.5	190	41	81	100.8	0.63	126
22	Male			91.0667	95.7333	76	5.3	137	103	24	92.4	0.87	122.5
28	Male			67.4333	80.1333	89	5.5	176	65	65	98	0.93	111.3
36	Male			88.9333	93.8	96	5.9	246	382	35	134.6	0.82	113.8
24	Male			70.0667	79.6667	60	5.7	117	51	38	68.8	0.99	106.2
41	Male			91.2667	92.0333	83	5.7	221	72	52	154.6	1.14	79.4
41	Male			85.0333	84.4667	93	5.2	135	152	34	70.6	1.01	92
39	Male			87.4667	92.9333	91	5.7	209	65	59	137	0.94	101.7
28	Male			74.9667	82.2667	86	5.5	166	44	51	106.2	1.08	92.9
21	Male			66.9333	81.9333	78	5.6	138	60	59	67	0.6	143.7
35	Female			66.9667	81.4667	106	5.6	164	46	52	102.8	0.65	115.4
33	Female			64.5333	73.4333	69	5.3	150	100	78	52	0.75	105.8
26	Female			75.6333	86.5333	75	5.5	205	121	50	130.8	0.76	108.6
26	Male			97.2	98.0667	91	5.5	203	185	37	129	1.45	66
27	Male			92.1	99.8	100	5.7	156	203	35	80.4	0.9	116.6
47	Male			85.8333	92.4667	89	5.8	118	76	33	69.8	0.77	108.1
36	Male			74.4333	87.1667	87	5.5	163	106	32	109.8	0.75	118
25	Female			121.467	110.067	146	7.1	299	333	30	202.4	0.57	129.3
21	Male			77.5667	81.3333	89	5.3	155	56	39	104.8	0.59	144.7
29	Male			81.9333	92.5	82	5.4	167	54	48	108.2	0.8	120.7
47	Male			81.1667	85.1	100	5.8	193	91	48	126.8	1	89.2
23	Male			76.0333	83.7667	81	4.4	161	62	64	84.6	0.88	121.1
22	Male			77.8333	85.8333	90	5.2	141	72	51	75.6	0.81	126.2
53	Male			85.7	91.0667	84	5.7	165	60	47	106	0.96	89.9
21	Female			71.9	84.9	74	5.3	139	110	33	84	0.69	125.7
23	Male			109.167	107.2	102	5.7	126	140	30	68	0.7	134.6
33	Female			107.667	104.9	113	6.4	149	178	29	84.4	0.72	110.4
19	Male			98.6333	109.5	77	5.1	164	48	44	110.4	0.81	128.8
22	Male			88.3	95.4333	80	5.5	156	74	40	101.2	0.8	126.8
42	Female			106.7	125.567	85	5.7	164	202	51	72.6	0.62	111.6
27	Male			73.3	85.3667	83	6.2	141	78	35	90.4	0.93	112.1
32	Male			81.7333	91.1667	81	4.9	162	97	42	100.6	0.94	106.9
31	Male			90.1333	94.9	76	5.8	191	238	41	102.4	1	93.7
28	Male			73.8	90.3333	80	5.5	193	51	47	135.8	0.89	116.4
28	Male			82.5	92.8667	90	5.2	168	214	31	94.2	0.74	125.5
26	Male			83.1	94.3333	86	5.6	155	84	47	91.2	0.89	118
20	Male			67.4667	80.8667	87	5.4	157	123	45	87.4	1.05	101.7
35	Male			86.8	94.5667	98	5.8	165	135	57	81	1.18	79.5
25	Female			78.4333	91.3333	71	4.2	166	84	58	91.2	0.55	130.8
36	Male			113.133	110.1	108	8	127	122	23	79.6	0.75	118
38	Male			90.9333	100.4	88	5.9	119	177	27	56.6	0.86	110
40	Male			84.8333	94.4667	132	5.9	131	241	33	49.8	1.11	82.6
31	Male			84.6667	94.7667	91	5.6	185	158	33	120.4	0.86	115.6
26	Male			104.5	105.333	91	5.4	145	76	52	77.8	0.99	104.7
29	Male			102.033	113.067	82	5.4	154	164	36	85.2	0.93	110.5
29	Male			80.2	92.5333	85	5.5	123	64	28	82.2	0.79	121.3
20	Male			101.767	101.467	87	4.9	176	165	35	108	0.73	133.5
36	Male			71.9	83.5667	84	4.9	155	62	43	99.6	0.64	115.2
20	Male			71.6	86.6	89	5.3	139	149	51	58.2	0.95	114.8
48	Female			91.6	101.867	77	5	126	72	44	67.6	0.78	90.2
38	Female			88.4667	92.7667	65	5.1	131	96	29	82.8	0.55	122.8
26	Male			75.4333	87.3	81	5.7	185	89	36	131.2	0.8	123.3
29	Male			70.4333	85.4667	81	5.5	145	51	39	95.8	0.97	105.1
23	Male			73.9667	88.3333	83	5.2	185	124	61	99.2	0.74	130
21	Female			91.3667	106.567	75	5.1	179	158	65	82.4	0.7	124.3
33	Male			84	94.3333	99	5.7	199	183	42	120.4	0.76	119.9
34	Female			88.0667	99.7333	83	5	153	89	58	77.2	0.71	111.5
33	Male			72.6333	85.2333	81	5.6	128	84	34	77.2	0.92	108.9
23	Male			79.7	91.5	89	5.4	127	59	53	62.2	0.96	111
41	Male			92.1	98.3333	91	4.8	180	67	62	104.6	0.9	105.7
29	Male			73.5667	89.1333	83	5.2	115	93	34	62.4	0.95	107.7
37	Male			87	97.1667	82	5.4	144	51	59	74.8	0.91	108
38	Male			89.1	90.4667	130	5.4	185	185	38	110	0.87	109.5
24	Male			67.4333	85.1	78	5.2	182	69	51	117.2	1.04	100
34	Male			73.2	87.3333	89	5.3	214	83	58	139.4	0.98	100.2
28	Male			73.3333	86.6667	82	5.7	185	107	40	123.6	0.95	108.5
32	Male			70.9667	88.9333	71	5.6	135	62	38	84.6	0.85	115.3
34	Male			96.4667	98.8667	88	5.1	170	129	38	106.2	1.04	93.2
22	Male			90.2333	98.3333	82	5.5	174	134	38	109.2	0.93	116.1
23	Male			109.033	104.533	90	5.8	183	170	36	113	0.98	108.2
31	Male			88.2667	97.5667	83	5.3	156	92	53	84.6	1.11	88
20	Male			75	95	70	5.6	185	77	40	129.6	0.85	125.4
34	Male			84.8	99.0333	81	5.6	222	87	64	140.6	1.28	72.5
29	Male			91.9333	102.1	82	5	200	56	42	146.8	0.91	113.5
