# Supplementary material for: Progression of carotid intima-media thickness, visceral fat accumulation and metabolic derangement in people living with HIV initiating antiretroviral therapy: A prospective cohort study at Thailand’s tertiary care center
Source: PLoS One. 2025 Oct 30;20(10):e0335242. doi: 10.1371/journal.pone.0335242 (PMC12574832; doi:10.1371/journal.pone.0335242)
Supplement: S2 Table — Summary statistics of longitudinal changes in body weight, waist and hip circumference, fasting plasma glucose, HbA1c, lipid profile (total cholesterol, triglycerides, HDL, LDL), serum creatinine, and estimated glomerular filtration rate (eGFR). Data are presented at baseline, 12, 24, and 36 months after ART initiation, and include mean ± SD, median, minimum, maximum, and sample size at each timepoint. Data are provided as a CSV file and archived in Figshare (DOI: 10.6084/m9.figshare.30032515). (XLSX) [file pone.0335242.s002.xlsx]

## Sheet: Sheet1
	Fasting Glucose (mg/dL)						HbA1c (%)						Total Cholesterol (mg/dL)						Triglycerides (mg/dL)						HDL (mg/dL)						LDL (mg/dL)						Creatinine (mg/dL)						eGFR (mL/min/1.73m2)
	Mean	SD	Median	Min	Max	N	Mean	SD	Median	Min	Max	N	Mean	SD	Median	Min	Max	N	Mean	SD	Median	Min	Max	N	Mean	SD	Median	Min	Max	N	Mean	SD	Median	Min	Max	N	Mean	SD	Median	Min	Max	N	Mean	SD	Median	Min	Max	N
timepoint
12m	88.6638	11.1978	86.5	71	146	116	5.3	0.434191	5.4	3.8	7.1	116	170.672	34.2387	163	108	332	116	120.724	74.694	94	32	440	116	47.7328	10.9182	48	29	75	116	98.8724	28.3888	96.2	43.4	226.8	116	0.891983	0.160733	0.88	0.55	1.33	116	107.031	14.9645	109.7	68.8	134.1	116
24m	90.2	22.4343	87	65	280	105	5.34476	0.57059	5.3	3.8	8.1	105	173.476	35.7047	169	71	328	105	127.876	83.8555	103	36	535	105	47.3714	11.1728	47	7	79	105	100.895	30.9003	96.6	14.4	251	105	0.891714	0.17595	0.87	0.56	1.35	105	106.154	15.7979	108.8	66.1	136.7	105
36m	89.1212	14.7027	87	69	176	99	5.30808	0.60906	5.3	3	8.8	99	177.384	37.7104	171	106	327	99	122.247	70.7394	109	38	372	99	48.3737	11.4621	47	29	92	99	103.806	32.8358	95.6	52.2	228	99	0.893232	0.172892	0.89	0.51	1.29	99	104.331	15.2663	105.6	65.2	136.3	99
Baseline	85.5076	11.9	84	60	146	132	5.35882	0.520171	5.4	3.7	8	119	169.417	35.864	165	111	360	132	110.386	58.6576	96	41	382	132	46.0985	12.926	44	23	100	132	101.241	31.3998	100.4	39.8	286	132	0.878333	0.162799	0.89	0.55	1.45	126	109.597	13.7118	110.45	66	144.7	126
