# Supplementary material for: Progression of carotid intima-media thickness, visceral fat accumulation and metabolic derangement in people living with HIV initiating antiretroviral therapy: A prospective cohort study at Thailand’s tertiary care center
Source: PLoS One. 2025 Oct 30;20(10):e0335242. doi: 10.1371/journal.pone.0335242 (PMC12574832; doi:10.1371/journal.pone.0335242)
Supplement: S3 Table — Summary of longitudinal changes in body composition parameters measured by bioelectrical impedance analysis (BIA) and dual-energy X-ray absorptiometry (DXA). Variables include fat mass (kg), body fat percentage, visceral adipose tissue (VAT, kg) by BIA, and fat mass (kg), body fat percentage, and android-to-gynoid fat ratio by DXA. Data are presented at baseline, 12, 24, and 36 months after ART initiation, and include mean ± SD, median, minimum, maximum, and sample size at each timepoint. Data are provided as a CSV file and archived in Figshare (DOI: 10.6084/m9.figshare.30032515). (XLSX) [file pone.0335242.s003.xlsx]

## Sheet: Sheet1
	Fat mass (kg, BIA)						Body fat (%) (BIA)						Visceral adipose tissue (kg, BIA)						Android/Gynoid fat ratio (DXA)
	Mean	SD	Median	Min	Max	N	Mean	SD	Median	Min	Max	N	Mean	SD	Median	Min	Max	N	Mean	SD	Median	Min	Max	N
timepoint
12m	16.0921	9.12557	13.95	3.5	47.4	114	23.2798	9.53187	22.45	7.8	54.2	114	552.444	455.784	405	18	2117	99	0.990497	0.260677	0.983193	0.398892	1.58947	99
24m	17.2175	9.31873	15.3	3.7	47.4	103	24.3379	9.56233	23.8	8.3	53.5	103	667.534	515.782	493	41	2184	88	1.03846	0.242285	1.07818	0.474576	1.60448	88
36m	18.132	10.4233	15.7	4.4	63	97	24.9052	9.46846	25.1	9.1	54	97	721.927	534.397	596	23	2352	82	1.04509	0.251939	1.06806	0.442424	1.57509	82
Baseline	15.3258	8.83699	12.8	1.8	48.1	128	22.2773	9.37999	20.65	3	54.5	128	512.044	436.801	412	1	2247	113	0.969867	0.256124	0.984733	0.476852	1.61611	113
