# Supplementary material for: Progression of carotid intima-media thickness, visceral fat accumulation and metabolic derangement in people living with HIV initiating antiretroviral therapy: A prospective cohort study at Thailand’s tertiary care center
Source: PLoS One. 2025 Oct 30;20(10):e0335242. doi: 10.1371/journal.pone.0335242 (PMC12574832; doi:10.1371/journal.pone.0335242)
Supplement: S4 Table — Summary of carotid IMT values assessed by ultrasound at baseline, 12, 24, and 36 months after ART initiation. Variables include common carotid artery (CCA) IMT at proximal, mid, and distal segments (right and left), bifurcation IMT, and internal carotid artery (ICA) IMT. Data are presented as mean ± SD, median, minimum, maximum, and sample size at each timepoint. Data are provided as a CSV file and archived in Figshare (DOI: 10.6084/m9.figshare.30032515). (XLSX) [file pone.0335242.s004.xlsx]

## Sheet: Sheet1
	Right CCA proximal IMT (mm)						Right CCA mid IMT (mm)						Right CCA distal IMT (mm)						Left CCA proximal IMT (mm)						Left CCA mid IMT (mm)						Left CCA distal IMT (mm)						Right bifurcation IMT (mm)						Right ICA IMT (mm)						Left bifurcation IMT (mm)
	Mean	SD	Median	Min	Max	N	Mean	SD	Median	Min	Max	N	Mean	SD	Median	Min	Max	N	Mean	SD	Median	Min	Max	N	Mean	SD	Median	Min	Max	N	Mean	SD	Median	Min	Max	N	Mean	SD	Median	Min	Max	N	Mean	SD	Median	Min	Max	N	Mean
timepoint
12m	0.599901	0.0725051	0.6	0.44	0.84	101	0.548218	0.0846096	0.52	0.31	0.88	101	0.587723	0.107284	0.56	0.4	0.92	101	0.56505	0.0733297	0.56	0.4	0.75	101	0.554356	0.0856903	0.56	0.27	0.84	101	0.585248	0.0856807	0.59	0.44	0.86	101	0.68802	0.152394	0.66	0.4	1.45	101	0.608218	0.142502	0.59	0.31	1.12	101	0.707129
24m	0.595111	0.0815888	0.6	0.35	0.82	90	0.549889	0.0922806	0.55	0.39	0.96	90	0.604	0.101658	0.59	0.4	0.92	90	0.566889	0.0856783	0.56	0.4	0.95	90	0.561333	0.0781988	0.56	0.4	0.76	90	0.596444	0.0992818	0.6	0.4	0.87	90	0.721222	0.227442	0.68	0.4	2.16	90	0.625333	0.127915	0.625	0.33	1.09	90	0.752
36m	0.606627	0.0796375	0.6	0.42	0.8	83	0.565349	0.0906266	0.56	0.344	0.96	83	0.593012	0.110704	0.56	0.43	0.95	83	0.571566	0.0783283	0.56	0.38	0.8	83	0.581084	0.0945466	0.56	0.36	0.92	83	0.597108	0.0946435	0.6	0.4	0.92	83	0.727108	0.168049	0.71	0.4	1.27	83	0.625301	0.145714	0.6	0.33	1.03	83	0.758434
Baseline	0.5825	0.068966	0.56	0.39	0.76	116	0.544741	0.0850827	0.52	0.32	0.88	116	0.585862	0.109187	0.56	0.36	1.04	116	0.559914	0.0784247	0.56	0.43	0.8	116	0.541466	0.081819	0.52	0.36	0.8	116	0.583103	0.102341	0.56	0.4	1	116	0.643362	0.136318	0.635	0.31	1.04	116	0.607759	0.141022	0.6	0.27	1.16	116	0.675603
[truncated: 11 more columns]
