# Supplementary material for: Progression of carotid intima-media thickness, visceral fat accumulation and metabolic derangement in people living with HIV initiating antiretroviral therapy: A prospective cohort study at Thailand’s tertiary care center
Source: PLoS One. 2025 Oct 30;20(10):e0335242. doi: 10.1371/journal.pone.0335242 (PMC12574832; doi:10.1371/journal.pone.0335242)
Supplement: S5 Table — Median (interquartile range) CD4 cell counts and the percentage of participants achieving virological suppression (HIV RNA < 40 copies/mL) are reported at baseline, 12, 24, and 36 months following ART initiation. Data are provided as a CSV file and archived in Figshare (DOI: 10.6084/m9.figshare.30032515). (XLSX) [file pone.0335242.s005.xlsx]

## Sheet: Sheet1
Timepoint	Median CD4 (cells/µL)	CD4 IQR (25th–75th)	% VL <40 copies/mL
12m	643.5	496.0–776.0	82.0312
24m	649	524.0–778.0	90.991
36m	716	563.0–854.5	92.233
Baseline	410.5	322.5–566.25	0
