# Supplementary material for: Progression of carotid intima-media thickness, visceral fat accumulation and metabolic derangement in people living with HIV initiating antiretroviral therapy: A prospective cohort study at Thailand’s tertiary care center
Source: PLoS One. 2025 Oct 30;20(10):e0335242. doi: 10.1371/journal.pone.0335242 (PMC12574832; doi:10.1371/journal.pone.0335242)
Supplement: S6 Table — Distribution of participants exposed to each major ART class, including nucleoside/nucleotide reverse transcriptase inhibitors (NRTIs), non-nucleoside reverse transcriptase inhibitors (NNRTIs), protease inhibitors, integrase strand transfer inhibitors, and CCR5 inhibitors. Exposure is categorized as remained on therapy throughout, discontinued, or never exposed during the 36-month follow-up period. Data are provided as a CSV file and archived in Figshare (DOI: 10.6084/m9.figshare.30032515). (XLSX) [file pone.0335242.s006.xlsx]

## Sheet: Sheet1
Drug class	Remained on therapy (n)	Discontinued (n)	Never exposed (n)	Total participants (n)
NRTIs	48	84	0	132
NNRTIs	37	87	8	132
Protease inhibitors	3	4	125	132
Integrase inhibitors	43	3	86	132
CCR5 inhibitors	0	0	132	132
