# Supplementary material for: Progression of carotid intima-media thickness, visceral fat accumulation and metabolic derangement in people living with HIV initiating antiretroviral therapy: A prospective cohort study at Thailand’s tertiary care center
Source: PLoS One. 2025 Oct 30;20(10):e0335242. doi: 10.1371/journal.pone.0335242 (PMC12574832; doi:10.1371/journal.pone.0335242)
Supplement: S7 Table — Individual-level data on anthropometric, hemodynamic, and biochemical variables collected at baseline and at 12, 24, and 36 months of antiretroviral therapy. Parameters include age, sex, body mass index (BMI), waist and hip circumference, blood pressure, fasting glucose, HbA1c, insulin, lipid profile (total cholesterol, triglycerides, HDL-C, LDL-C), liver enzymes (AST, ALT), and urinary albumin-to-creatinine ratio. Data are provided as a CSV file and archived in Figshare (DOI: 10.6084/m9.figshare.30032515). (XLSX) [file pone.0335242.s007.xlsx]

## Sheet: Metabolic parameters
redcap_event_name	Age	sex	BMI	Waist circumference (cm)	Hip circumference (cm)	SBP	DBP	cd4_baseline_lab	viral_baseline_lab	creatinine	egfr	ast_sgot	alt_sgpt	cholesterol	triglyceride	hdl	ldl	fbs	hba1c	mau_cr_ratio	insulin_lab
initial_visit_arm_1	22	1	17.0562			118	78	786	750					248	59	73	163.2	78
follow_up_12_month_arm_1			18.1449	71.3	82	119	76	747	<40	1.09	95.2	28	25	220	46	58	152.8	71	5.3	2.7	3.7
follow_up_24_month_arm_1			17.7094	69.1	84.2	96	58.5	481	<40	0.93	114.5	22	18	163	53	42	110.4	68	5.4	2.8	2.9
follow_up_36_month_arm_1			18.1449	68.8	84.7	101.5	69.5	598	<40	0.98	106.7	40	61	198	47	61	127.6	69	5.1	15.3	3
initial_visit_arm_1	29	1	21.2245					430	63000	0.95	107.7	18	18	135	81	44	74.8	73
follow_up_12_month_arm_1			25.763	97.7	90.5	126	79	486	<40	0.9	114.2	14	22	158	265	34	71	84	4.9	8.4	12
follow_up_24_month_arm_1			26.7208	89.0333	91.0333	113.5	71	576	<40	0.97	103.6	14	19	166	238	40	78.4	84	5	2.5	10.3
follow_up_36_month_arm_1			23.3188	77.8667	89.9	110.5	59	741	<40	0.94	106.9	16	19	160	158	48	80.4	95	5	4.1	14.1
initial_visit_arm_1	31	1	22.4913	74		128.5	75	216	10400	0.79	119.7	29	38	360	100	54	286	95
follow_up_12_month_arm_1			18.5121	68.4	77.3	131	75	432	<40	0.82	117	36	64	235	61	56	166.8	103	5.4	6.4	10.6
follow_up_24_month_arm_1			19.3772	76.3667	85.5333	135	70.5	362	<40	0.73	121.9	23	31	328	60	65	251	109	5.7	3.7	9.7
follow_up_36_month_arm_1			21.4187	77.3333	88.4333	125	65.5	427	<40	0.78	117.8	18	22	297	80	53	228	106	5.7	4.6	13.6
initial_visit_arm_1	32	1	16.263			109	72	337	1700000					124	101	26	77.8	85
follow_up_12_month_arm_1			17.3611	66.4333	83.6	102.5	65.5	711	<40	0.81	116.8	24	25	189	229	45	98.2	81	4.9	5.6	5.8
follow_up_24_month_arm_1			18.7783	69.7667	80.3667	104	65.5	829	<40	0.86	113.1	23	22	187	121	48	114.8	85	5.1	5.6	6.3
follow_up_36_month_arm_1			18.9555	72.2667	88.3	106	73.5	662	<40	1.04	92.6	18	18	217	150	60	127	102	5.1	8.2	9.9
initial_visit_arm_1	43	2	19.3473	59		101	65	372	4280	0.59	112.6	13	30	234	103	100	113.4	70
follow_up_12_month_arm_1			19.4771	64.8	81.5667	108.5	62	639	<40	0.8	88.6	28	24	185	52	75	99.6	73	5.2	6.1	2.9
follow_up_24_month_arm_1			19.9533	64.5	81.4333	99	58.5	639	<40	0.79	90.7	22	19	159	59	64	83.2	77	5.5	3.4	4.3
follow_up_36_month_arm_1			20.0165	71.4	84.8667	98.5	59.5	622	<40	0.84	83.6	28	20	190	38	78	104.4	70	5.3	7.8	3
initial_visit_arm_1	25	1	25.3086	87		133.5	65.5	647	24600	0.98	106.7	24	25	176	76	44	116.8	88
follow_up_12_month_arm_1			25.3086	92.8	96.1667	136	86.5	730	<40	0.99	104.7	32	59	213	195	50	124	99	5.5	5	13.1
follow_up_24_month_arm_1			26.0494	90.4667	95.5333	133	78.5	606	<40	0.87	118.3	32	47	217	265	47	117	95	5.5	3	12.6
follow_up_36_month_arm_1			27.284	95.9333	100.567	132	84	632	<40	0.78	122.8	38	58	234	196	50	144.8	97	5.6	4.2	12
initial_visit_arm_1	30	1	22.8395	76.6667		134	76	515	911000	0.85	116.9	26	27	194	167	37	123.6	89
follow_up_12_month_arm_1			23.4568	87.6	88.3333	120.5	75.5	832	<40	1.04	95.2	33	55	200	98	45	135.4	86	5.7	2.2	9.3
follow_up_24_month_arm_1			23.9506	89.9	87.8667	129.5	83	970	<40	0.89	113.1	40	56	204	233	38	119.4	91	5.8	3.9	7
follow_up_36_month_arm_1			21.7284	77.8333	88.5	117.5	72.5	1328	<40	0.93	107.5	25	36	198	162	54	111.6	81	5.6	1.7	11.5
initial_visit_arm_1	60	1	21.6413	72	95.5	150	84	399	1460000	0.83	95.6	27	19	194	87	47	129.6	82
follow_up_12_month_arm_1			21.3859	76.3333	94.5667	147	96	641	<40	0.83	95	27	31	219	67	59	146.6	87	5.9	64.6	5.2
follow_up_24_month_arm_1			22.152	87.9	99.3333	133.5	78.5	613	<40	0.72	100	21	20	189	64	51	125.2	86	6	6.7	6.7
follow_up_36_month_arm_1			23.716	91.1	100.133	139	85.5	603	<40	0.8	95.1	22	26	192	81	47	128.8	86	5.8	9.1	12.1
initial_visit_arm_1	35	1	23.088	79		122	76	591	102000	0.9	111.3	57	47	160	41	56	95.8	79
follow_up_12_month_arm_1			22.8875	83.1667	91.8333	112.5	64.5	442	<40	1.02	94.1	27	22	151	63	55	83.4	81	5.4	1.2	3.7
follow_up_24_month_arm_1			22.9877	81.9333	90.4667	119	71.5	398	<40	0.85	111.3	31	24	162	53	58	93.4	77	5.3	0	3.7
follow_up_36_month_arm_1			23.2884	82.9	93.9333	107.5	58.5	431	<40	0.87	109.5	165	56	155	41	53	93.8	79	5.3	0.8	5.6
initial_visit_arm_1	51	1	22.2656	79	86.8667	122.5	75.5	294	98900	0.7	108.6	18	14	167	104	37	109.2	83
follow_up_12_month_arm_1			22.6562	84	86.5	135	77.5	471	<40	0.7	108.5	62	119	235	297	52	123.6	88	4.9	7.8	7.5
follow_up_24_month_arm_1			23.8417	88.8333	88.3333	126	74.5	522	<40	0.57	117.2	44	68	231	350	41	120	91	4.9	1.1	11.2
follow_up_36_month_arm_1			24.9219	88.4333	91	125	71.5	499	<40	0.65	110.3	44	66	248	372	42	131.6	92	4.9	4.9	11
initial_visit_arm_1	45	2	28.6048	89.1		139	83	548	56353	0.65	107.6	19	16	235	152	52	152.6	88
follow_up_12_month_arm_1			27.6819	88.9667	98.5333	143	83.5	763	<40	0.71	102.5	23	19	197	137	56	113.6	92	5.5	7.3	7
follow_up_24_month_arm_1			27.7767	97	106.033	121	72	640	<40	0.67	105	18	14	200	80	50	134	86	5.5	4.3	6.2
follow_up_36_month_arm_1			27.7015	93	103.233	131	78.5	613	<40	0.61	107.6	14	12	207	118	49	134.4	86	5.5	7.3	8.4
initial_visit_arm_1	23	1	19.6194	69		112	67	419	238051					213	130	43	144	78
follow_up_12_month_arm_1
initial_visit_arm_1	20	1	16.732			108	68	411	50987	0.95	114	37	56	122	65	46	63	96
follow_up_4_months_arm_1			16.5391	68.1667	82.4	113	59	815	<40	0.85	124.6	24	35	124	74	47	62.2	96	4.7	4.6	8.7
follow_up_12_month_arm_1			16.5391	69.8333	81.1333	117	69	979	<40	0.9	121.7	29	39	131	71	44	72.8	100	5	7.2	9.1
follow_up_24_month_arm_1			17.2074	69.2667	83.0333	120.5	64	702	<40	0.81	126.2	21	26	139	56	51	76.8	82	4.9	3.3	7.7
follow_up_36_month_arm_1			15.7372	66.8333	80.6333	105.5	60.5	906	<40	0.74	130	19	17	124	43	47	68.4	85	5	7.3	4.9
initial_visit_arm_1	20	1	15.5709	64.2333	70	122	74	381	7222	0.75	132.1	17	11	169	94	47	103.2	92	4.7	3.6	12.9
follow_up_12_month_arm_1			15.9439	68.2333	78.9333	127	69.5	620	<40	0.83	125.8	20	15	192	75	51	126	91	5.2	4.8	8.5
follow_up_24_month_arm_1			15.6747	69.0333	78.5333	119.5	71	606	<40	0.75	130.2	18	12	163	59	46	105.2	93	5	4.2	8.7
follow_up_36_month_arm_1			16.1059	68.8333	79.6667	103.5	55	691	<40	0.7	133	18	12	145	65	40	92	87	5	3.4	8.2
initial_visit_arm_1	34	1	28.0102	91	98	130	69	367	13000	0.98	100.2	20	21	160	94	41	100.2	82	5	6.1	13.3
follow_up_12_month_arm_1			28.3261	99.6333	102	125	78	618	<40	0.93	106	22	25	128	94	37	72.2	80	5.2	1.4	9
follow_up_24_month_arm_1			28.932	98.7333	102.567	112	69	641	<40	1	96.4	28	32	154	100	36	98	84	5.2	2.3	9.7
follow_up_36_month_arm_1			29.8373	104.067	104.633	117	82	629	<40	1.06	89.2	31	42	183	179	38	109.2	88	5.2	3.4	19.7
initial_visit_arm_1	28	1	18.5185	69.9	87.0333	112	64	319	3920					171	67	60	97.6	84	5.1	4.7	3.5
follow_up_12_month_arm_1			17.1836	71.1667	83.8667	105.5	62.5	336	<40	0.75	124	23	23	108	77	35	57.6	92	5.6	5.9	4.5
follow_up_24_month_arm_1			18.1621	70.1	87.7333	95	56	601	<40	0.88	115.3	21	24	150	145	44	77	83	5.2	1.8	4.5
follow_up_36_month_arm_1			18.5796	70.4667	85.3	95	58	493	<40	0.99	101.1	19	15	146	139	51	67.2	81	5.4	3.6	5.7
initial_visit_arm_1	21	1	18.4139	68.0333	83.7667	115	59.5	397	14600	1.2	89.2		14	159	115	38	98	78	5.4	8.7	6.8
follow_up_12_month_arm_1			17.4074	71.2333	82.5333	120	61	664	9810	0.8	124.9	16	13	130	210	42	46	108	5.4	1.7	68.1
follow_up_24_month_arm_1
initial_visit_arm_1	34	2	20.1951	75.1667	91.2333	105.5	70.5	418	5730	0.7	113.4	20	11	212	60	55	145	85	5.3	6.3	8.8
follow_up_12_month_arm_1			19.3714	73	79.4	116.5	76	791	<40	0.74	105.3	22	16	239	73	65	159.4	97	5.5	7.9	13.5
follow_up_24_month_arm_1			19.4385	75.9333	86.8333	108	68	706	<40	0.56	120.3	22	19	214	89	63	133.2	89	5.4	4.3	7.8
follow_up_36_month_arm_1			19.1282	70.2	85.8333	114	67	853	<40	0.66	113.2	23	16	199	70	72	113	93	5.4	4.3	6.9
initial_visit_arm_1	35	1	20.9042	81.1667	91	142.5	74.5	692	9570	1.1	91.5	31	26	215	143	74	112.4	98	5.6	3.5	13
follow_up_12_month_arm_1			21.0777	80.2	85.1	139	69.5	555	<40	0.93	105.2	33	23	181	123	57	99.4	96	5.5	5.5	7.1
follow_up_24_month_arm_1			20.2374	80.1333	89.4667	126.5	72	585	<40	0.94	103.2	29	21	185	155	56	98	97	5.6	3.7	9.6
follow_up_36_month_arm_1			20.352	77.8667	90.4333	134.5	79	709	<40	0.95	101.1	27	23	194	194	59	96.2	95	5.6	6.6	6.6
initial_visit_arm_1	54	1	24.2764	87.8667	92.1333	131.5	79.5	300	15200	0.8	100.8	17	18	157	108	51	84.4	98	5.7	5.3	9.8
follow_up_12_month_arm_1			24.5549	88.6	89.5667	127	81	529	<40	0.68	107.5	17	20	151	74	56	80.2	102	5.6	3.8	8.9
follow_up_24_month_arm_1			24.3517	85.2667	91.5667	130	78.5	573	<40	0.65	108.8	23	30	169	92	55	95.6	94	5.7	1.7	6.3
follow_up_36_month_arm_1			24.2764	86.6333	92.0667	137	90	653	<40	0.79	99.7	32	30	150	70	51	85	107	5.5	6.6	1.9
initial_visit_arm_1	22	1	17.6177	73.3	87.7333	115	61	559	310000	1.1	94.78	371	717	162	157	37	93.6	78	5.4	1.6	6.9
follow_up_12_month_arm_1			17.2791	76.5333	86.2667	122	72	694	<40	0.97	109.6	186	410	152	155	44	77	85	5.7	2	13.1
follow_up_24_month_arm_1			19.1406	76.4333	90.5667	116	64	686	<40	0.8	125	137	264	177	146	36	111.8	81	5.5	6	6.5
follow_up_36_month_arm_1
initial_visit_arm_1	18	1	32.9152	104.167	105.867	142	80	209	12600	0.89	124.8	22	32	166	144	41	96.2	86	4.6	1.7	29
follow_up_12_month_arm_1
follow_up_24_month_arm_1			34.815	112.533	114.033	138.5	78.5	426	<40	0.69	136.7	28	72	156	107	33	101.6	84	4.5	2.5	21.1
follow_up_36_month_arm_1			36.3702	116.533	117.1	138	88.5	669	<40	0.74	131.9	41	90	201	192	44	118.6	83	4.5	5.2	30.7
initial_visit_arm_1	40	2	37.4101	102.3	106.867	141.5	90	911	74000					155	99	44	91.2	96	5.6	27.3	29.4
follow_up_12_month_arm_1			38.1462	101.6	102.467	120	76.5	1258	<40	0.65	110.6	17	18	129	71	38	76.8	92	5.5	15.2	23.8
follow_up_24_month_arm_1			36.6458	101.933	111.833	115.5	75.5	268	<40	0.74	100.2	24	26	132	97	34	78.6	91	5.5	88	17.6
follow_up_36_month_arm_1			38.4761	103.6	111.167	137.5	90	1264	<40	0.59	112.6	20	21	141	69	39	88.2	97	5.6	49.1	21.5
initial_visit_arm_1	36	1	22.6757	77.6333	87.2333	106	58.5	239	51500					152	54	36	105.2	80	4.3	3.8	6.3
follow_up_12_month_arm_1			23.4936	81.0333	82.6	116.5	65.5	308	<40	0.98	98.1	23	30	153	45	54	90	83	4.3	2.6	6.8
follow_up_24_month_arm_1			23.2072	81.2333	89.4	106.5	55	207	<40	0.89	108.5	25	26	186	71	52	119.8	88	4.3	5.1	7
follow_up_36_month_arm_1			22.6757	81.0667	92.0333	105	55	288	<40	0.88	108.2	20	20	159	52	46	102.6	85	4.3	4.2	6.8
initial_visit_arm_1	27	1	20.7476	81.0667	92.2333	138	72.5		65800	1.1	91.5	30	48	228	67	68	146.6	82	4.8	3.6	9
follow_up_12_month_arm_1			21.2665	78.0333	80.8333	131	72	689	<40	1.14	87	31	40	200	86	53	129.8	86	5	5	6.6
follow_up_24_month_arm_1			23.2692	86.8	94.5333	126.5	71	677	<40	1.24	78.1	25	37	195	78	60	119.4	82	4.8	2.5	6.6
follow_up_36_month_arm_1			23.7603	83.3333	94.3333	113	56.5	660	<40	1.29	73.9	39	35	187	46	65	112.8	73	4.7	2.7	3.2
initial_visit_arm_1	31	1	21.7776	81.1667	92.2	113	71	296	108000	0.96	104.9			126	271	32	39.8	90	5.7	1.5	10
follow_up_12_month_arm_1			21.5566	78.9333	95.1667	120	73	405	4790	1.01	98	18	15	147	74	50	82.2	98	6.1	8	11.8
initial_visit_arm_1	27	1	23.6735	83.2333	89.2667	118.5	70.5		47100	0.88	117.7	20	14	151	65	37	101	77	5.3	19.1	10
follow_up_12_month_arm_1			21.6163	74.9667	85.6333	133.5	76	272	<40	0.8	123.5	24	24	149	94	51	79.2	89	5.1	30.5	9
follow_up_24_month_arm_1			21.6816	81.9667	90.5667	122	68	453	<40	0.74	124.7	29	31	161	88	49	94.4	83	5	18.4	9
follow_up_36_month_arm_1			22.2041	77.4667	90.9333	115	71	478	<40	0.81	119.3	17	18	163	109	47	94.2	84	5	5.3	11.3
initial_visit_arm_1	39	1	20.7612	81.7	85.4333	103	58		5690	1	97.9	15	14	182	81	51	114.8	85	5.2	4.5	13.4
follow_up_12_month_arm_1			19.4464	76.8	83.3333	113.5	63	369	<40	0.98	96.1	23	34	188	94	59	110.2	92	4.9	3.8	6.2
follow_up_24_month_arm_1			18.8927	75.9	81.5333	106	55	404	<40	0.97	96.6	17	17	178	140	56	94	86	5	13.2	8
follow_up_36_month_arm_1
initial_visit_arm_1	31	1	23.8895	84.2667	93.1333	121	76.5		24900	0.8	121.6	16	10	190	111	55	112.8	84	5.1	7.8	8.3
follow_up_12_month_arm_1			24.3592	87.6333	97.7667	114.5	74	729	<40	0.73	122.7	28	32	169	100	59	90	85	5.2	5.6	6.2
follow_up_24_month_arm_1			24.632	86.9667	96.7333	100	63.5	756	<40	0.72	122.6	39	33	201	163	62	106.4	89	5.2	5.6	6.1
follow_up_36_month_arm_1			25.4068	92.1667	98.7333	107	72	748	<40	0.72	121.7	30	25	174	56	71	91.8	89	5.2	4	7.1
initial_visit_arm_1	27	1	18.9388	77.1667	88.0667	102	70		10100	1.07	94.6	26	14	154	114	46	85.2	81	5.1	5	16.5
follow_up_12_month_arm_1			19.6245	81.4	90.6667	117.5	66.5	446	1800	0.99	103.2	30	17	183	172	57	91.6	80	5.5	2.6	18.6
initial_visit_arm_1	28	1	19.4708	77.5333	87.7	109	63		34400	0.89	116.4	18	23	165	96	47	98.8	84	5.5	3.1	10.2
follow_up_12_month_arm_1			20.1092	79.4	83.1	111.5	63.5	648	<40	0.87	116.6	19	22	159	157	52	75.6	90	5.3	6.9	10.6
follow_up_24_month_arm_1			20.0772	77.9667	88.1333	106.5	63	713	42	0.92	111.2	24	24	175	180	51	88	87	5.1	2.4	9.4
follow_up_36_month_arm_1			18.9281	75.0667	84.7333	98.5	56.5	805	<40	0.98	102.3	19	22	167	185	54	76	79	5.1	2.9	11.4
initial_visit_arm_1	47	2	24.6082	90.6	98.7333	117.5	65	1045	11600	0.6	109.3	24	22	158	110	51	85	76	4.9	3.5	10.9
follow_up_12_month_arm_1			25.2659	88.9333	101.833	117.5	62	895	<40	0.76	92.4	26	28	160	61	67	80.8	82	4.6	4.7	5.8
follow_up_24_month_arm_1			25.7715	94.7	100.533	122.5	70.5	1030	<40	0.83	82.5	29	26	155	96	57	78.8	100	4.9	11.6	7.1
follow_up_36_month_arm_1			25.2444	92.3333	100.467	141.5	70	994	<40	0.84	80.7	38	30	164	116	52	88.8	97	4.9	16.7	2.7
initial_visit_arm_1	30	1	19.2837	69.3333	71.0333	115.5	68.5		14900	1.01	99.4	22	23	167	77	42	109.6	75	4.3	8	5.7
follow_up_12_month_arm_1			19.247	67.8333	79.7667	120	76	697	<40	0.9	113.4	25	25	158	62	44	101.6	87	4.5	3.4	7
initial_visit_arm_1	30	1	25.8199	89.7	89.5	139.5	83		8940	1	101.8	21	20	132	134	38	67.2	89	3.7	4.3	6.9
follow_up_12_month_arm_1			25.5121	90.3667	90.8667	126	74	256	<40	0.95	106.2	48	67	157	142	37	91.6	92	3.8	5.9	10.3
follow_up_24_month_arm_1			26.9616	94.7667	99.3667	122	72	293	<40	0.81	117.6	27	24	141	222	34	62.6	92	3.8	3.8	14
follow_up_36_month_arm_1			28.0428	96.2667	99.2333	122	75.5	266	<40	0.92	108.9	35	39	164	127	40	98.6	91	3.3	2.7	11.7
initial_visit_arm_1	27	1	19.7742	79.5333	85.2	133.5	86.5		154000	0.94	110.7	23	15	154	183	39	78.4	91	4.5	58.5	7.9
follow_up_12_month_arm_1			21.1966	81.5667	88.8333	132	87	345	<40	0.93	111.3	24	25	181	223	48	88.4	86	4.4	8	5.5
follow_up_24_month_arm_1			20.6193	77.1667	89.7667	120.5	78.5	273	4810	0.98	103.8	27	16	166	115	51	92	81	4.4	2.4	4.4
follow_up_36_month_arm_1			19.6465	78.1	85.8333	123.5	86.5	151	56073	1.1	89.6	24	15	125	113	37	65.4	176	4.8	8.5	45.1
initial_visit_arm_1	26	1	18.0535	63.1667	77.2333	108.5	55		53400	0.94	111.5	24	23	145	104	61	63.2	81	4.7	16.8	4.9
follow_up_12_month_arm_1			17.1609	69.6667	73.3333	98.5	57.5	555	<40	0.89	117.2	28	29	150	72	54	81.6	83	4.8	41	6
follow_up_24_month_arm_1			17.1204	64.9667	70	97	57	480	<40	0.88	116.9	26	23	146	79	57	73.2	87	4.8	43	6.1
follow_up_36_month_arm_1			17.3638	63.2	71	100	61	422	<40	1.07	93.3	28	23	155	132	58	70.6	91	4.9	33	9.5
initial_visit_arm_1	28	1	19.4932	72.2333	79.6667	105	62.5		14200	0.95	108.5	21	19	193	82	50	126.6	68	5	1.6	6
follow_up_12_month_arm_1			20.1716	73.6333	80.1667	103.5	51	588	<40	0.94	109.1	19	18	163	76	39	108.8	77	5.1	1.8	6
follow_up_24_month_arm_1			18.8434	71.7	82.8667	101.5	54	746	<40	0.97	104.3	20	19	144	66	39	91.8	77	5.1	4	5
follow_up_30_month_arm_1			18.8092	73.7667	86.1	106.5	65.5												4.9	6.3
follow_up_36_month_arm_1			19.7326	76.5667	86.3333	102.5	57	629	<40	1	99.8	23	22	182	80	44	122	73	4.9	2.1	5.7
initial_visit_arm_1	27	1	28.2007	88.9667	93.7667	118	58		25300	1.18	84.1	31	50	189	90	36	135	70	4.8	7.6	27.6
follow_up_12_month_arm_1			34.5431	111.433	110.1	130.5	76	1170	<40	1.33	72.2	35	57	241	392	33	129.6	79	5.4	9.8	46.3
follow_up_24_month_arm_1			35.9516	109.667	112.6	121.5	70.5	1186	<40	1.15	85.5	38	61	214	283	30	127.4	79	5.3	5.4	31.9
follow_up_36_month_arm_1			31.7647	104.433	103.867	121.5	79	1359	<40	0.99	101.8	18	35	208	216	37	127.8	69	5.2	6.7	23.3
initial_visit_arm_1	33	1	23.2254	82.5	88.5667	119	89.5		57500	0.96	103.4	20	26	199	274	33	111.2	86	5.8	6.4	14.3
follow_up_12_month_arm_1			21.9284	78.1333	87.3	112.5	62	680	<40	0.98	100.2	21	32	193	188	35	120.4	79	5.5	2.3	8.5
follow_up_24_month_arm_1			22.2819	77.5667	92.2	117	67.5	394	<40	0.92	107.4	31	54	227	173	48	144.4	94	5.4	5.5	12.3
follow_up_36_month_arm_1			23.6272	82.1	90.1	121.5	72	558	<40	1.07	88.8	22	30	205	230	41	118	92	5.3	8.8	11.1
initial_visit_arm_1	30	1	22.0581	78.3667	85.7	135.5	87		54700	0.8	121.8	17	15	163	133	58	78.4	95	5.3	3.5	12.6
follow_up_12_month_arm_1			22.4432	81.2667	93.6333	129	81.5	472	<40	0.85	116.1	21	16	166	130	48	92	88	5	0	13.7
follow_up_24_month_arm_1			22.5482	81.9333	92.2667	129.5	86.5	623	<40	0.89	113.1	23	25	138	121	48	65.8	100	5.1	5.2	11.6
follow_up_36_month_arm_1			22.4221	82.1	90.9	128	80	608	<40	0.99	99.7	22	23	154	102	53	80.6	95	4.9	10.6	10.9
initial_visit_arm_1	22	1	18.9292	68.9667	80.2667	124.5	75		45400	1.1	100.3	28	32	189	240	40	101	80	5.4	4.5	13.7
follow_up_12_month_arm_1			19.9432	78.2	87.3667	131.5	73	493	<40	1.13	91.1	22	21	216	160	51	133	81	5.4	3.9	9.5
follow_up_24_month_arm_1			20.2136	77	84.7333	121.5	79.5	536	<40	1.16	87.7	18	18	208	176	51	121.8	82	5.3	5.8	11.7
initial_visit_arm_1	29	1	25.9095	95.0333	99.1	122.5	82		21300	1.03	97.7	21	27	118	64	45	60.2	77	4.9	8.4	10.2
follow_up_12_month_arm_1			27.8604	98.9667	100.433	127	80.5	239	65	1.03	97	27	68	145	128	45	74.4	76	4.9	13.3	15.1
follow_up_24_month_arm_1			29.443	104.933	103.633	120	78.5	296	66	0.93	109	25	29	143	118	49	70.4	83	4.8	13.8	16.2
follow_up_36_month_arm_1			29.1306	102.833	106.1	123	85	456	1360	1.1	88.4	24	25	165	153	45	89.4	84	4.6	19.2	22.4
initial_visit_arm_1	29	1	23.8754	72.8	81.5667	121	77.5		24000	1.11	89.3	19	15	177	117	39	114.6	86	5.3	1.3	9.2
follow_up_12_month_arm_1			25.6401	86.9333	92.8333	130.5	90.5	547	<40	0.85	116.9	20	26	189	213	39	107.4	76	4.9	5	14.7
follow_up_24_month_arm_1
follow_up_36_month_arm_1			26.9896	85.5667	90.7667	119	85	825	<40	1.01	98	25	30	188	163	37	118.4	83	5.2	3.6	13.3
initial_visit_arm_1	40	1	23.3355	87.9	86	121	77		9430	0.8	111.7	20	28	212	68	58	140.4	80	5.7	5.2	9.3
follow_up_12_month_arm_1			22.1384	82.5667	89.0333	108.5	70	382	<40	0.82	109.8	22	39	184	90	48	118	90	5.4	16.4	17.6
follow_up_24_month_arm_1			22.1765	79.9333	88.4667	101	65	417	<40	0.88	106	21	32	199	95	48	132	81	5.3	9.5	7.7
follow_up_36_month_arm_1			22.5451	82.7667	92.0667	105.5	66.5	482	<40	0.95	97.6	20	37	214	163	41	140.4	84	5.3	18.6	8.8
initial_visit_arm_1	35	1	23.7387	77.8333	89.4333	124	73.5		22000	0.87	111.8	22	25	160	105	49	90	95	5.3	3.8	9.7
follow_up_12_month_arm_1			24.719	84.8667	93.4333	117.5	66.5	692	<40	0.82	113.8	38	72	173	172	42	96.6	84	5.4	3.3	7.3
follow_up_24_month_arm_1			26.2246	89.5667	97.5	122	75	661	<40	0.77	115.9	38	63	173	159	44	97.2	81	5.3	7.1	7.8
follow_up_36_month_arm_1			26.8198	90.4	97.4	121	74.5	837	<40	0.89	108.5	47	73	189	150	47	112	80	5.2	3	6.8
initial_visit_arm_1	44	1	27.6343	98	98	125	77.5		48500	0.79	109.2	28	51	172	139	42	102.2	100	5.7	14.3	12.6
follow_up_12_month_arm_1			27.7026	99.4	102.933	122	75.5	448	<40	0.72	112.7	32	60	204	100	53	131	102	5.5	7.4	7.5
follow_up_24_month_arm_1			27.735	99.6667	101.1	119.5	82	422	<40	0.76	109.4	26	53	215	153	52	132.4	103	5.4	5.6	11
follow_up_36_month_arm_1			28.0557	102.2	105.367	116.5	80	526	<40	0.73	110.5	26	46	212	142	54	129.6	94	5.7	5.4	11.7
initial_visit_arm_1	43	2	23.7564	84.3	95.2333	91	50.5	288	5420	0.67	108	15	8	213	48	80	123.4	71	5.1	6.6	5
follow_up_12_month_arm_1			25.3112	92.1	99.0667	93	60	500	<40	0.72	102.2	16	14	191	84	67	107.2	82	5.3	3.2	7.9
follow_up_24_month_arm_1			23.7871	86.1667	96.1333	108.5	64.5	444	<40	0.58	111.7	22	18	204	49	64	130.2	82	5.3	4.9	5.4
follow_up_36_month_arm_1			27.0993	94.5667	104.267	102.5	67.5	529	<40	0.69	104.7	21	13	217	57	65	140.6	81	5.2	5.8	7.5
initial_visit_arm_1	31	1	22.8145	80.6333	87.6667	118.5	66		153	1.03	96.3	24	30	138	75	38	85	91	5.4	5.4	11.7
follow_up_12_month_arm_1			21.9605	77.5333	90.3333	107.5	67	787	<40	0.95	105.5	22	22	148	47	50	88.6	80	5.4	2.2	4.7
follow_up_24_month_arm_1			21.7051	79.4	87.5667	103.5	62.5	608	<40	0.98	100.9	16	18	159	99	55	84.2	80	5.4	4	6.1
follow_up_36_month_arm_1			22.4393	80.1	92.7	112.5	65	747	<40	1.01	96.6	20	23	179	61	52	114.8	96	5.2	3.4	5.7
initial_visit_arm_1	33	1	28.6413	89.2333	99.1333	127	80		32400	0.91	110.3	22	35	175	181	31	107.8	92	5.7	32.8	16.6
follow_up_12_month_arm_1			29.2184	91.5333	99.8333	107	64	836	<40	1.04	93.2	32	65	236	311	36	137.8	92	5.7	61.6	18.9
follow_up_24_month_arm_1			27.2817	90.8333	98.0667	114	66.5	758	<40	0.99	98.3	15	15	225	176	44	145.8	90	5.7	63.7	9.7
follow_up_36_month_arm_1			28.699	93.7333	101.467	117.5	74	1004	<40	0.94	103.9	19	22	237	144	46	162.2	92	5.9	76.1	15.3
initial_visit_arm_1	29	2	22.6974	86.1333	90.1	113	62.5		5660	0.7	117.5	16	14	196	58	52	132.4	76	5.2	4	5.8
follow_up_12_month_arm_1			22.8124	80.3333	87.9	113.5	70	843	<40	0.7	116.6	18	17	162	144	40	93.2	87	5.3	16.1	24.7
initial_visit_arm_1	29	1	20.6371	79.5333	84.9667	117.5	74.5	577	96900	0.85	117.8	28	28	111	97	34	57.6	78	6.1	4.7	2.2
follow_up_12_month_arm_1
initial_visit_arm_1	28	1	27.9461	88.9	105.233	124	69.5		16700	0.93	111.3	25	16	168	67	51	103.6	84	5.7	3.7	6.1
follow_up_12_month_arm_1			31.1549	92.5667	113.3	133.5	72.5	795	<40	0.88	116.1	21	19	172	120	48	100	94	5.8	2.2	9.5
follow_up_24_month_arm_1			32.8478	98.7333	111.967	129.5	70	799	<40	0.97	104.3	30	22	180	87	47	115.6	89	5.6	4.3	7.2
follow_up_36_month_arm_1			35.1557	101.967	120	126.5	79.5	1183	<40	1	99.8	19	22	183	235	34	102	86	5.6	6.5	11.7
initial_visit_arm_1	34	2	20.8503	81.9333	86.3	108	63	321	4230	0.74	106	16	13	162	111	71	68.8	74	4.6	3.3	7.5
follow_up_12_month_arm_1			20.5161	78.5667	89.2333	95	55.5	500	<40	0.78	98.8	18	13	142	63	52	77.4	71	4.6	7.1	6.1
follow_up_24_month_arm_1			20.6612	78.4667	88.3333	96	62	320	<40	0.74	104.6	24	19	138	56	55	71.8	71	4.6	4.6	8
follow_up_36_month_arm_1			19.1051	76.0667	85.0667	95	57	145	<40	0.62	115.6	21	8	106	104	33	52.2	74	3	6.8	6.1
initial_visit_arm_1	35	1	18.8672	75.9667	85.6667	135	82		46300	0.94	104.6	26	26	170	42	56	105.6	97	5.6	4	5.6
follow_up_12_month_arm_1			16.4679	70.0667	80.5333	116	72.5	679	<40	0.74	118.7	25	39	146	92	33	94.6	92	5.6	2.7	2.9
follow_up_24_month_arm_1			17.4251	68.2667	78.9333	110	70.5	773	<40	0.88	109.7	30	46	169	95	61	89	91	5.2	15.7	3.6
follow_up_36_month_arm_1			15.8594	68.5667	78.3667	120.5	78	751	<40	0.76	115.7	34	58	194	54	64	119.2	90	5.4	5.3	2.7
initial_visit_arm_1	21	2	19.095	68.2667	77.8	108	55		92200	0.68	125.4	17	12	124	108	59	43.4	73	4.8	13.9	7.4
follow_up_12_month_arm_1			19.2	69.4667	84.6333	109.5	54.5	952	<40	0.58	131.3	14	9	145	138	74	43.4	76	5.2	7.8	7.1
follow_up_24_month_arm_1			#DIV/0!
follow_up_36_month_arm_1			19.6997	78.6333	87.6	107.5	70	976	<40	0.6	128	14	9	168	112	92	53.6	78	5.2	4.3	21.3
initial_visit_arm_1	25	1	23.215	79.8333	91.1	137	74.5		109	0.82	122.9	18	14	175	123	40	110.4	84	4.8	3.1	12.8
follow_up_12_month_arm_1			21.9893	82.5333	95.4333	120	55.5	500	<40	0.74	127.3	21	26	168	59	46	110.2	91	4.8	4.4	10.3
follow_up_24_month_arm_1			23.7387	87.4333	96.7	132.5	72.5	529	<40	0.83	120.6	18	18	158	110	44	92	91	4.8	4.8	11.3
follow_up_36_month_arm_1			23.5294	90.0667	97.2667	137.5	76.5	614	<40	0.77	123.5	18	19	164	170	41	89	93	4.5	7.5	12.5
initial_visit_arm_1	39	2	20.0501	71.9	80.1	111	63.5	332	29700	0.62	114	26	18	202	91	55	128.8	67	5.4	9	1.5
follow_up_12_month_arm_1			18.7784	70.5667	80.0333	121.5	64	750	<40	0.61	113.8	20	15	158	78	52	90.4	75	4.9	35.5	3.9
follow_up_24_month_arm_1			19.2106	71.9667	77.8667	109	71.5	744	<40	0.68	109	27	22	168	124	52	91.2	76	5	3.6	5.5
follow_up_36_month_arm_1			18.8906	74.8	80.8	105.5	62.5	662	<40	0.73	101.9	23	14	150	91	45	86.8	78	5	5.1	4.5
initial_visit_arm_1	24	1	27.8866	87.7667	101.833	122	59.5		33300	1.08	96	19	21	152	143	33	90.4	99	5.3	4.2	12.7
follow_up_12_month_arm_1			27.7948	87.9333	99.8333	113.5	65	662	<40	1.06	97.1	23	23	158	84	36	105.2	94	5.4	3.7	15.6
follow_up_24_month_arm_1			25.5432	80.8333	91.5667	108	59.5	818	<40	1.2	83	67	25	71	248	7	14.4	97	5.4	3.1	6
initial_visit_arm_1	24	2	17.1045	66.5	83.1333	98.5	58.5		435	0.63	126	18	10	190	41	81	100.8	71	4.5	14	5.4
follow_up_12_month_arm_1			15.62	61.3	80.4667	90.5	56	610	<40	0.62	125.7	20	15	172	68	69	89.4	79	4.4	42.2	8.5
initial_visit_arm_1	22	1	22.7875	91.0667	95.7333	118	69.5		137000	0.87	122.5	19	12	137	103	24	92.4	76	5.3	3.4	6.1
follow_up_12_month_arm_1					#DIV/0!
initial_visit_arm_1	28	1	15.15	67.4333	80.1333	112	73.5		126000	0.93	111.3	24	17	176	65	65	98	89	5.5	4.2	6
follow_up_12_month_arm_1			14.2307	64.4333	81.2333	107	63	540	117	0.78	122	39	42	174	78	63	95.4	84	5.3	1.7	4.4
follow_up_24_month_arm_1			15.2526	69.0667	80.8333	111.5	65	563	<40	0.76	122.4	38	39	180	67	66	100.6	87	5.3	2.8	2.8
follow_up_36_month_arm_1			14.8443	66.3667	82.6333	108.5	68	514	<40	0.81	118.4	27	25	190	104	58	111.2	87	5.7	2.5	3.9
initial_visit_arm_1	36	1	25.8525	88.9333	93.8	118	80	417	34700	0.82	113.8	31	43	246	382	35	134.6	96	5.9	95.3	11.6
follow_up_12_month_arm_1			22.79	82.1	91.0333	116.5	85	533	<40	0.81	113.5	22	33	223	440	29	115	99	5.5	74.7	15.3
follow_up_24_month_arm_1			25.9601	88.2	94.2667	113.5	71.5	622	<40	0.78	114.5	29	39	203	384	34	92.2	100	5.3	124.1	15.2
follow_up_36_month_arm_1			26.2867	91.3333	96.7667	124.5	74	883	<40	0.8	112.5	30	51	179	46.5	29	66	104	5.7	116.6	18.4
initial_visit_arm_1	24	1	17.0403	70.0667	79.6667	118	74		1030000	0.99	106.2	18	11	117	51	38	68.8	60	5.7	4.7	3.7
follow_up_12_month_arm_1			18.8776	74.1667	87.3667	116	75	1134	<40	0.93	113.7	13	16	154	45	37	108	86	5.4	4.2	4
follow_up_24_month_arm_1			19.3772	71.2333	87.0667	113	76.5	1041	<40	1.16	86.4	15	15	152	110	44	86	79	5.7	1.7	4.6
follow_up_36_month_arm_1			20.1038	76.2667	90.2667	110.5	66.5	1040	<40	1.12	89.5	10	12	128	50	37	81	79	5.5	2.7	3.7
initial_visit_arm_1	41	1	26.6845	91.2667	92.0333	118	82.5		5260	1.14	79.4	36	39	221	72	52	154.6	83	5.7	2.1	7.5
follow_up_12_month_arm_1			27.9184	96.6	101.533	116	80	251	<40	1.05	87.1	29	32	186	166	38	114.8	92	5.4	1.8	10.8
follow_up_24_month_arm_1			28.0816	94.7	108.8	123.5	83	315	<40	1.14	78.3	32	41	201	348	32	99.4	98	5.2	7.1	14.8
follow_up_36_month_arm_1			26.8735	92.4667	101.533	114	85	367	<40	1.07	84	26	29	183	304	31	91.2	91	5.5	2.8	11.9
initial_visit_arm_1	41	1	24.6484	85.0333	84.4667	128.5	81		155000	1.01	92	24	28	135	152	34	70.6	93	5.2	5.1	20.7
follow_up_12_month_arm_1			23.4352	82.7667	91.5667	122.5	71	779	<40	0.93	100.9	31	60	156	115	33	100	84	5.2	3.4	14.4
follow_up_24_month_arm_1			25.3516	85.2	91.7	119.5	73.5	1132	<40	0.99	92.9	38	76	138	354	25	42.2	97	4.8	4.2	42.4
follow_up_36_month_arm_1			23.7109	83.6	90.3667	118	75.5	1061	<40	1.02	89	27	54	152	122	32	95.6	91	4.9	6.3	25.4
initial_visit_arm_1	39	1	26.5058	87.4667	92.9333	127.5	83	243	9620	0.94	101.7	20	21	209	65	59	137	91	5.7	7.8	12.6
follow_up_12_month_arm_1			27.9121	89.1667	96.3333	122	69	241	<40	1.03	90.4	30	45	188	123	54	109.4	97	5.7	1.2	10.2
follow_up_24_month_arm_1			29.0463	93.4333	99.6333	122.5	79	237	<40	1.16	77.8	24	40	187	98	51	116.4	93	5.6	6.8	13.8
follow_up_36_month_arm_1			29.3113	94.0333	99.3333	117.5	71.5	294	<40	1.02	90.2	30	71	207	91	48	140.8	96	5.6	4.3	9.4
initial_visit_arm_1	28	1	19.5918	74.9667	82.2667	115.5	65.5		670000	1.08	92.9	35	33	166	44	51	106.2	86	5.5	2.4	7
follow_up_12_month_arm_1			19.3633	72.2667	88.5667	103	58	555	42	0.98	103.8	20	22	169	59	57	100.2	84	5.6	2.2	6.2
follow_up_24_month_arm_1			19.6571	70.9667	81.8667	112	53	632	<40	0.98	103	25	31	159	49	62	87.2	84	5.6	3.9	6.1
follow_up_36_month_arm_1			19.2653	71.8667	87.5333	114	61	561	<40	0.88	114.5	23	29	172	60	66	94	82	5.6	4.3	7.8
initial_visit_arm_1	21	1	17.0562	66.9333	81.9333	118	72		115000	0.6	143.7	17	21	138	60	59	67	78	5.6	6.5	10.6
follow_up_12_month_arm_1
initial_visit_arm_1	35	2	15.7427	66.9667	81.4667	109	61.5	385	895	0.65	115.4	20	8	164	46	52	102.8	106	5.6	4.5	13.1
initial_visit_arm_1	33	2	14.7763	64.5333	73.4333	118.5	86		8900	0.75	105.8	18	13	150	100	78	52	69	5.3	7.9	5.3
follow_up_12_month_arm_1			15.4839	65.3333	77.2667	109.5	82.5	963	<40	0.71	112.3	19	11	133	65	64	56	72	5.4	1.5	10.7
follow_up_24_month_arm_1			17.7315	71.4667	84.1333	114	72	1324	<40	0.74	106	18	15	149	71	67	67.8	68	5.4	2.7	6.2
follow_up_36_month_arm_1			15.5671	66.7667	83.1667	110	82	741	<40	0.62	117.2	18	13	128	44	67	52.2	73	5.5	3.5	9.9
initial_visit_arm_1	26	2	22.97	75.6333	86.5333	101.5	70	567	5390	0.76	108.6	20	15	205	121	50	130.8	75	5.5	3	9.7
follow_up_12_month_arm_1			24.7579	90.7333	97.1333	108	70.5	751	<40	0.86	92.9	26	27	181	173	36	110.4	88	5.2	40.4	12.3
follow_up_24_month_arm_1			22.7099	80.9333	92.5667	100.5	67.5	820	<40	0.75	108.8	14	10	149	127	36	87.6	84	5.3	4.2	20.5
follow_up_36_month_arm_1			23.6393	82.9	94.1667	108.5	73.5	817	<40	0.76	105.6	18	11	152	196	34	78.8	85	5.4	5.4	15.8
initial_visit_arm_1	26	1	29.7609	97.2	98.0667	137	75		2390	1.45	66	20	9	203	185	37	129	91	5.5	0	22.3
follow_up_12_month_arm_1			30.9513	97.0333	105.9	126	72.5	621	64	1.27	76.9	21	13	157	164	30	94.2	92	5.6	14.3	14.9
follow_up_24_month_arm_1			30.7762	99.3333	109.333	108.5	62.5	649	<40	1.13	88	23	13	156	143	30	97.4	89	5.7	0	12.3
follow_up_36_month_arm_1			28.7105	95.8667	107.333	119.5	72.5	716	<40	1.11	89.3	18	10	205	110	37	146	89	5.6	8.3	11.5
initial_visit_arm_1	27	1	26.8408	92.1	99.8	131.5	77.5		22800	0.9	116.6	31	36	156	203	35	80.4	100	5.7	14.2	14.3
follow_up_12_month_arm_1			25.2801	92.9333	99.3333	123	80	414	<40	0.95	108.5	35	46	166	213	36	87.4	97	5.6	25.1	9
follow_up_24_month_arm_1			25.2131	93.8667	98.6667	118	74	548	<40	0.86	117.2	36	58	172	197	45	87.6	94	5.3	18.7	12.6
follow_up_36_month_arm_1			26.0781	96	100.9	128.5	74.5	511	<40	0.94	108.4	25	38	156	276	38	62.8	91	5.4	33.3	9.3
initial_visit_arm_1	47	1	21.7181	85.8333	92.4667	127	76	459	22800	0.77	108.1	49	47	118	76	33	69.8	89	5.8	3.8	10.5
follow_up_12_month_arm_1			23.1214	89.8667	100.1	125.5	79	511	<40	0.88	101.6	25	20	157	93	35	103.4	100	5.4	1.6	14.4
follow_up_24_month_arm_1			22.3195	84.8667	98.2667	118	74.5	674	<40	1.02	85.9	25	23	172	108	42	108.4	113	5.7	3.1	12.8
follow_up_36_month_arm_1			23.823	91.3	103.067	124	76.5	565	<40	0.92	96.6	32	30	172	122	49	98.6	102	6.4	4	18
initial_visit_arm_1	36	1	21.3384	74.4333	87.1667	122	81		23000	0.75	118	20	16	163	106	32	109.8	87	5.5	11.2	10.5
initial_visit_arm_1	25	2	35.5783	121.467	110.067	129	79		7730	0.57	129.3	190	211	299	333	30	202.4	146	7.1	16.9	75.1
follow_up_12_month_arm_1			35.1499	116.133	110.233	135	84	780	<40	0.55	129.87	243	206	332	301	45	226.8	131	7.1	20.9	33.4
follow_up_24_month_arm_1			34.6153	119.533	111.733	116.5	75	1232	<40	0.61	124.6	61	87	295	259	40	203.2	167	8.1	34.2	63.4
follow_up_36_month_arm_1			33.9994	118.167	115.4	133	85.5	1184	<40	0.51	131.3	61	85	327	296	41	226.8	163	8.8	18	50.8
initial_visit_arm_1	21	1	19.6135	77.5667	81.3333	121	63.5		12200	0.59	144.7	16	16	155	56	39	104.8	89	5.3	4.7	7.3
follow_up_12_month_arm_1			21.4421	81.4667	90.3	116	58.5	629	<40	0.75	130.2	22	37	151	52	42	98.6	83	5.3	5.6	5.7
follow_up_24_month_arm_1			21.4063	84.6333	87.3333	106	62.5	738	<40	0.76	128.6	15	18	148	63	45	90.4	85	5.2	4.1	8
follow_up_36_month_arm_1			22.4059	85.4333	90.3	125.5	65	743	<40	0.8	125	22	38	139	56	39	88.8	91	5.3	2	8
initial_visit_arm_1	29	1	22.2193	81.9333	92.5	112.5	73.5		27400	0.8	120.7	21	17	167	54	48	108.2	82	5.4	2.5	6.2
follow_up_12_month_arm_1			21.6763	79.8667	93.2667	124	83.5	561	<40	0.91	112.7	22	34	208	107	62	124.6	84	5.1	2.2	6.5
follow_up_24_month_arm_1			22.687	80.1667	91.0333	125.5	76.5	615	<40	0.9	113.4	23	29	207	116	61	122.8	86	5.2	1.8	11.4
follow_up_36_month_arm_1			22.4446	85.1	93.9333	124.5	77.5	727	<40	0.82	117	28	41	163	125	48	90	83	5.3	3.4	7.3
initial_visit_arm_1	47	1	24.8061	81.1667	85.1	119.5	81		46700	1	89.2	33	36	193	91	48	126.8	100	5.8	5.7	11.8
follow_up_12_month_arm_1			23.9965	81.6667	94.8	116.5	79.5	596	<40	1.2	71.1	32	44	192	162	47	112.6	94	5.6	3	9.4
follow_up_24_month_arm_1			23.2978	79.8	90.4667	124.5	75.5	655	<40	1.24	67.8	29	36	180	103	46	113.4	99	5.8	1.7	9.4
follow_up_36_month_arm_1			23.2602	80.2667	88.8667	118	75	984	<40	1.2	70.1	29	37	184	169	43	107.2	88	5.7	3.2	7
initial_visit_arm_1	23	1	18.7755	76.0333	83.7667	106	66		44500	0.88	121.1	20	15	161	62	64	84.6	81	4.4	21.5	11
follow_up_12_month_arm_1			19.71	79.8	88.5	115	78.5	585	<40	0.86	121.4	34	66	196	67	73	109.6	90	4.7	10.3	8.8
follow_up_24_month_arm_1			23.7061	92.0667	98.9	106	68	640	<40	0.92	115.2	43	67	195	50	65	120	93	4.9	9.9	4.6
follow_up_36_month_arm_1			25.4867	99.5667	100.933	110.5	73	869	<40	1.05	97.5	58	93	201	239	55	98.2	100	5.1	6.1	35.5
initial_visit_arm_1	22	1	20.146	77.8333	85.8333	109	56.5		25500	0.81	126.2	15	12	141	72	51	75.6	90	5.2	1.9	8.7
follow_up_12_month_arm_1			19.3772	72.4	89.4	106	56.5	1080	<40	0.82	124.6	16	12	141	56	42	87.8	92	5.2	7.1	6.3
follow_up_24_month_arm_1			19.8962	79.4	88.0333	105	67.5	816	<40	1.02	102.4	14	11	118	71	45	58.8	85	5.6	3	7
follow_up_36_month_arm_1			18.3391	70.6667	84.1667	106.5	57	1338	<40	0.97	108.1	16	12	139	59	52	75.2	84	5.7	4.4	5
initial_visit_arm_1	53	1	22.872	85.7	91.0667	113.5	61.5	648	9930	0.96	89.9	26	18	165	60	47	106	84	5.7	2.2	7.6
follow_up_12_month_arm_1			22.7336	82.2	90.9	121.5	69	886	<40	1.19	68.8	32	27	141	101	38	82.8	89	5.7	2.7	5.5
follow_up_24_month_arm_1
follow_up_36_month_arm_1			23.3185	87.0667	94.1333	140	87.5	721	<40	1.23	65.2	24	19	148	105	43	84	89	5.7	19.1	12.3
initial_visit_arm_1	21	2	18.094	71.9	84.9	120.5	74	794	4950	0.69	125.7	18	10	139	110	33	84	74	5.3	2.2	24.7
initial_visit_arm_1	23	1	30.8613	109.167	107.2	126	78.5		35500	0.7	134.6	18	44	126	140	30	68	102	5.7	5.5	11.6
follow_up_12_month_arm_1			32.3486	109.2	109.133	117	68.5	1505	<40	0.71	131.3	28	83	135	148	30	75.4	102	5.7	12.5	21.4
follow_up_24_month_arm_1			30.388	105.9	106.9	122	74	1452	<40	0.72	129.7	28	56	125	124	31	69.2	89	5.9	10	11.7
follow_up_36_month_arm_1			31.7739	109.567	108.267	111	70.5	1810	<40	0.79	123.9	40	77	169	102	37	111.6	94	6.1	10.2	9.2
initial_visit_arm_1	33	2	29.8472	107.667	104.9	129.5	92		39900	0.72	110.4	17	16	149	178	29	84.4	113	6.4	24.4	33.9
follow_up_12_month_arm_1			29.1712	102.067	110.433	109	67.5	496	<40	0.71	111.5	16	22	139	99	33	86.2	108	5.7	13.9	32.6
follow_up_24_month_arm_1			30.3114	107.833	109.333	95	70	666	<40	0.73	107	18	24	150	158	30	88.4	114	5.8	2.5	34.2
follow_up_36_month_arm_1			29.4078	103.7	107.367	134	68.5	743	<40	0.74	104.6	15	16	177	150	35	112	108	5.8	3.3	37.9
initial_visit_arm_1	19	1	27.6209	98.6333	109.5	105.5	61	446	31900	0.81	128.8	16	12	164	48	44	110.4	77	5.1	10.7	10
follow_up_12_month_arm_1			27.1605	94.9667	103.233	114	69.5	652	<40	0.77	130.6	20	30	154	60	41	101	75	4.7	20.9	7.5
follow_up_24_month_arm_1			29.0432	96.5667	109.233	121.5	72	640	<40	0.77	129.7	25	55	116	61	42	61.8	79	5	8.4	10.4
follow_up_36_month_arm_1			27.7778	93.3333	107.433	105	64	841	<40	0.76	129.5	20	28	132	94	46	67.2	73	4.7	10.6	8.4
initial_visit_arm_1	22	1	20.6282	88.3	95.4333	132	64.5		78200	0.8	126.8	25	24	156	74	40	101.2	80	5.5	1.6	9.3
follow_up_12_month_arm_1			21.7093	88.4667	92.9333	129.5	69	553	227	0.83	124	17	15	159	49	38	111.2	82	5.3	3.6	13.4
follow_up_24_month_arm_1			23.0825	93.5667	99.4333	122	65	497	<40	0.76	127.7	48	75	142	48	37	95.4	84	5.6	2.9	11.3
follow_up_36_month_arm_1			24.9368	94.6667	99.6333	120.5	72	856	<40	0.79	124.8	21	26	145	62	35	97.6	81	5.8	2.3	16.4
initial_visit_arm_1	42	2	38.3464	106.7	125.567	143	90		4700	0.62	111.6	18	19	164	202	51	72.6	85	5.7	2.2	18.3
follow_up_12_month_arm_1			39.582	116.233	125.967	140.5	88.5	677	<40	0.8	90.6	23	30	138	162	53	52.6	85	5.6	5.4	24.9
follow_up_24_month_arm_1			38.5322	112.233	123.867	136	86	771	<40	0.82	87.3	16	17	129	103	47	61.4	78	5.6	7	17
follow_up_36_month_arm_1			39.8228	109	127.7	118	67	674	<40	0.77	93.6	19	18	157	111	53	81.8	83	5.6	4.5	16.4
initial_visit_arm_1	27	1	19.2734	73.3	85.3667	113	75		131000	0.93	112.1	17	13	141	78	35	90.4	83	6.2	3.2	7.1
follow_up_12_month_arm_1			19.654	75.1	88.1333	110.5	70	603	<40	0.85	118.6	16	12	144	66	50	80.8	91	5.8	2.4	7.7
follow_up_24_month_arm_1			20.5099	74.8667	89.0333	116	79.5	1075	<40	0.97	105.1	19	11	137	88	37	82.4	87	5.7	4	4
follow_up_36_month_arm_1			21.6017	72.3667	88.4333	120.5	87	940	<40	1.1	89.6	20	17	169	146	45	94.8	97	5.9	3.3	11.5
initial_visit_arm_1	32	1	23.5281	81.7333	91.1667	119.5	76		36700	0.94	106.9	21	27	162	97	42	100.6	81	4.9	5.7	7.9
follow_up_12_month_arm_1
initial_visit_arm_1	31	1	24.2031	90.1333	94.9	128.5	81.5	329	70800	1	93.7	16	14	191	238	41	102.4	76	5.8	2.8	8.5
follow_up_12_month_arm_1			24.0588	85.7667	81.9333	122	74.5	1084	<40	1.22	73.2	18	18	194	188	44	112.4	81	5.5	3.1	7.3
follow_up_24_month_arm_1			24.8844	90.6333	97.3	122	74	923	<40	1.01	91.3	17	16	175	167	38	103.6	82	5.7	2.3	5.4
follow_up_36_month_arm_1			24.4473	94.1333	100.067	130.5	90	741	<40	1.05	86.5	21	20	257	113	50	184.4	83	5.8	3.6	7.4
initial_visit_arm_1	28	1	20.2455	73.8	90.3333	112	72		34800	0.89	116.4	25	9	193	51	47	135.8	80	5.5	2.5	3.2
follow_up_12_month_arm_1			20.5875	76.8333	89.3	111.5	71	644	<40	0.85	117.8	24	10	218	72	61	142.6	94	5.3	5.2	5.4
follow_up_24_month_arm_1			22.0581	80.1	90.9333	98.5	64.5	488	<40	0.86	116.4	23	9	215	104	47	147.2	87	5.5	2.9	7.1
follow_up_36_month_arm_1			23.3234	83.5667	95.9333	122	77.5	378	<40	0.85	116.1	30	17	219	50	59	150	91	5.6	4.7	7.1
initial_visit_arm_1	28	1	24.2791	82.5	92.8667	129	84	592	50165	0.74	125.5	27	27	168	214	31	94.2	90	5.2	0.9	11.3
follow_up_12_month_arm_1			24.5409	86.6667	95.5333	116	67	638	<40	0.82	119.5	23	36	137	198	29	68.4	93	5.1	1.9	8.9
follow_up_24_month_arm_1			25.0449	86.6667	95.4667	125	79	777	<40	0.81	119.3	26	63	159	290	30	71	88	5.2	3.6	14.2
follow_up_36_month_arm_1			22.7573	79.9333	90.3	121.5	70	792	<40	0.78	120.3	20	38	156	222	32	79.6	85	5.1	1.5	14.1
initial_visit_arm_1	26	1	21.559	83.1	94.3333	132	64		49500	0.89	118	78	441	155	84	47	91.2	86	5.6	1.5	14.5
follow_up_12_month_arm_1			22.2839	79.6667	94.3	126	68	922	<40	0.96	107.9	59	133	139	50	50	79	85	5.5	3.1	14.1
follow_up_24_month_arm_1			20.9419	80.2667	93.3333	127.5	66.5	926	<40	0.94	109.9	39	85	152	81	48	87.8	86	5.5	2.5	9.6
follow_up_36_month_arm_1			22.4712	85.6667	95.5333	132.5	70.5	810	1130	0.93	110.5	61	138	169	73	52	102.4	89	5.6	2.9	14
initial_visit_arm_1	20	1	17.8571	67.4667	80.8667	123.5	69	344	26100	1.05	101.7	18	16	157	123	45	87.4	87	5.4	4	9.6
follow_up_12_month_arm_1
follow_up_24_month_arm_1			17.2664	66	80.7333	123	70.5	537	<40	1.08	96.9	32	36	149	74	47	87.2	87	5	3.2	8.7
follow_up_36_month_arm_1			16.9303	62.5333	82.4	122	73.5	638	<40	1.22	83.1	30	38	155	54	56	88.2	81	5.2	3.8	3.6
initial_visit_arm_1	35	1	23.7228	86.8	94.5667	128	89		41	1.18	79.5	16	16	165	135	57	81	98	5.8	2.1	10.3
follow_up_12_month_arm_1			21.9854	83.3667	92.6667	116	74	911	<40	1	96.4	23	26	135	176	38	61.8	100	5.7	3.2	8.3
follow_up_24_month_arm_1			24.2023	95.2333	96.4333	131.5	88	706	<40	1	95.7	25	38	174	136	40	106.8	92	6.2	4.4	12.7
follow_up_36_month_arm_1			24.9257	94.2	99.2	137.5	94	750	<40	0.94	101.7	28	37	137	162	38	66.6	95	6.2	7.5	7.6
initial_visit_arm_1	25	2	21.857	78.4333	91.3333	117.5	76.5	435	70000	0.55	130.8	167	288	166	84	58	91.2	71	4.2	1.8	13.3
follow_up_12_month_arm_1			24.6156	83.0667	93.0667	115.5	69	859	<40	0.69	120.5	21	23	128	41	58	61.8	79	4	3.2	11.2
follow_up_24_month_arm_1			23.979	80.7	92.5	117.5	69	778	<40	0.7	119.1	19	18	154	91	62	73.8	74	3.9	3.2	12.7
follow_up_36_month_arm_1			25.0401	82.5333	94.4333	116	66.5	826	<40	0.63	122.5	19	18	130	53	60	59.4	85	4	2.4	14.4
initial_visit_arm_1	36	1	33.657	113.133	110.1	135	73.5		5830	0.75	118	82	194	127	122	23	79.6	108	8	682.6	111
follow_up_12_month_arm_1			33.126	108.733	108.467	136.5	90	836	<40	1.27	71.7	92	128	182	143	29	124.4	146	6.6	1993.9	43.1
follow_up_24_month_arm_1			33.3094	108.967	105.833	139.5	74.5	875	<40	1.35	66.1	113	168	177	117	37	116.6	125	7.3	1576.8	34
initial_visit_arm_1	38	1	25.8697	90.9333	100.4	119	76.5		47900	0.86	110	29	21	119	177	27	56.6	88	5.9	12.8	10.6
follow_up_12_month_arm_1			27.0416	94.6333	100.133	111.5	68	496	<40	0.91	105.8	24	21	136	170	31	71	91	5.7	5.4	14.3
follow_up_24_month_arm_1			26.7712	94.5667	102.333	126.5	75.5	645	<40	1.06	87.4	23	16	136	100	35	81	93	5.6	6.5	11.1
follow_up_36_month_arm_1			26.7712	95.0667	98.9	117.5	69.5	689	<40	1.08	84.8	22	17	135	123	32	78.4	86	5.7	8.9	9.3
initial_visit_arm_1	40	1	24.7982	84.8333	94.4667	131.5	74.5		98300	1.11	82.6	124	59	131	241	33	49.8	132	5.9	388.5	11.8
follow_up_12_month_arm_1			23.9486	87.4667	95.9333	118	71	782	<40	1.03	89.8	78	35	163	174	54	74.2	127	5.3	172.4	13
follow_up_24_month_arm_1			24.0957	82.2	92.9333	126.5	72	1040	<40	0.96	97.1	36	19	191	149	58	103.2	280	7.8	196.3	8
initial_visit_arm_1	31	1	23.6713	84.6667	94.7667	120	69.5		95700	0.86	115.6	32	15	185	158	33	120.4	91	5.6	1.6	11.4
follow_up_12_month_arm_1			24.4919	89	96.5333	121.5	74	1074	<40	0.79	118.8	29	20	196	304	36	99.2	87	5.3	1.9	13.6
follow_up_24_month_arm_1			26.1493	95.2333	100.3	129	77.5	893	<40	0.72	122.6	33	26	233	535	36	129	98	5.4	0	17.1
follow_up_36_month_arm_1			24.5865	90.6	97.9	108	66	1169	<40	0.79	117.2	32	24	204	302	36	107.6	89	5.4	10.5	13.1
initial_visit_arm_1	26	1	31.3236	104.5	105.333	125	70		18500	0.99	104.7	49	126	145	76	52	77.8	91	5.4	3.1	18.9
follow_up_12_month_arm_1			#DIV/0!
initial_visit_arm_1	29	1	27.8994	102.033	113.067	119.5	75.5		29700	0.93	110.5	19	15	154	164	36	85.2	82	5.4	5.8	18.5
follow_up_12_month_arm_1			28.3474	98.7	107.267	118.5	72	863	<40	0.86	116.4	19	24	171	206	41	88.8	84	5.5	9.9	15.3
follow_up_24_month_arm_1			27.7008	97.0667	108.233	125	73	824	<40	0.84	116.7	15	17	194	192	43	112.6	87	5.4	10.5	24.6
follow_up_36_month_arm_1			27.4956	99.5	110.133	128.5	76	977	<40	0.8	118.2	17	20	187	150	53	104	83	5.2	6.4	13.2
initial_visit_arm_1	29	1	20.3395	80.2	92.5333	118.5	64.5		250000	0.79	121.3	15	12	123	64	28	82.2	85	5.5	3.6	5.5
follow_up_12_month_arm_1			20.9877	80.8	92.5	107.5	69	440	48	0.88	115.3	22	28	138	116	37	77.8	86	5.2	3.7	6.37
follow_up_24_month_arm_1			21.8537	85.5667	88.0333	119	70	415	<40	0.86	115.6	18	25	163	112	44	96.6	86	5.1	3.1	5.7
follow_up_36_month_arm_1			#DIV/0!
initial_visit_arm_1	20	1	30.7958	101.767	101.467	129	71		13400	0.73	133.5	21	34	176	165	35	108	87	4.9	12.1	21.9
follow_up_12_month_arm_1			32.9758	103.933	108	132	85.5	620	<40	0.71	134.1	29	60	214	158	46	136.4	93	5.2	13	37.9
follow_up_24_month_arm_1			32.2492	93	107	127	77	713	<40	0.73	131.7	24	45	241	208	38	161.4	87	5	8.9	25.2
follow_up_36_month_arm_1			34.5747	108	115	120.5	81.5	750	<40	0.66	136.3	30	59	228	296	36	132.8	89	5.4	17.1	30.3
initial_visit_arm_1	36	1	18.9694	71.9	83.5667	98	59	376	61000	0.64	115.2	15	8	155	62	43	99.6	84	4.9	12.2	6.3
follow_up_12_month_arm_1			19.6503	74.0333	81.7333	97	60	718	<40	0.68	112.1	14	11	112	47	41	61.6	83	5.1	10.2	7.7
follow_up_24_month_arm_1			21.6537	80.2	89.9667	107.5	63	788	<40	0.75	101.4	14	9	141	66	55	72.8	85	5.1	17.8	5.1
follow_up_36_month_arm_1			21.0079	75	88.4333	87.5	57	771	<40	0.7	109.5	17	15	144	54	49	84.2	92	5.2	6.5	4.6
initial_visit_arm_1	20	1	19.8352	71.6	86.6	120.5	68.5	693	16800	0.95	114.8	13	11	139	149	51	58.2	89	5.3	2.7	11.3
follow_up_12_month_arm_1			18.433	71.3333	86.0667	101	56	757	<40	0.89	122.2	19	24	149	174	48	66.2	89	5.1	4.1	24.1
initial_visit_arm_1	48	2	27.4714	91.6	101.867	136	84		1500	0.78	90.2	21	10	126	72	44	67.6	77	5	54.1	11
follow_up_12_month_arm_1			25.307	84.9667	96.4	116.5	76	671	<40	0.76	92.4	24	10	149	48	73	66.4	82	5.3	2.9	8.8
follow_up_24_month_arm_1			27.169	94.1	98.8333	153.5	85	964	<40	0.63	104.9	29	10	176	62	79	84.6	92	5.5	2.6	11.2
follow_up_36_month_arm_1			27.7671	96.0667	98.6333	133	75.5	1004	<40	0.77	89.7	29	16	171	77	78	77.6	88	5.3	3.7	11.6
initial_visit_arm_1	38	2	25.1115	88.4667	92.7667	100	58		416000	0.55	122.8	23	12	131	96	29	82.8	65	5.1	8	6.4
follow_up_12_month_arm_1			27.9639	86.2333	98	120.5	76	643	<40	0.69	113.2	27	25	138	82	56	65.6	79	4.9	13.5	6.2
follow_up_24_month_arm_1			28.5573	92.7667	101.567	104.5	67.5	668	<40	0.58	119	31	34	141	73	68	58.4	90	4.7	4.9	8.1
follow_up_36_month_arm_1			27.6564	91.8	100.1	105.5	67	578	<40	0.64	114.4	37	35	168	49	66	92.2	77	4.9	5.8	4.5
initial_visit_arm_1	26	1	22.0876	75.4333	87.3	127	80		402000	0.8	123.3	21	19	185	89	36	131.2	81	5.7	5	4.3
follow_up_12_month_arm_1			22.4432	80.7667	90.9333	115.5	73	205	<40	0.91	115.1	33	53	248	123	48	175.4	85	5.4	18.3	8.8
follow_up_24_month_arm_1			23.4936	86.8333	93.3	115	77.5	262	<40	0.8	121.6	26	33	192	115	38	131	84	5.5	4.8	4.5
follow_up_36_month_arm_1			26.5397	93.9667	102.567	139.5	93	378	<40	0.8	120.7	46	91	277	186	47	192.8	85	5.3	5.5	7.9
initial_visit_arm_1	29	1	20.4125	70.4333	85.4667	106.5	62.5		63100	0.97	105.1	21	14	145	51	39	95.8	81	5.5	276.2	6.5
follow_up_12_month_arm_1			#DIV/0!		#DIV/0!
initial_visit_arm_1	23	1	19.9777	73.9667	88.3333	131.5	76		2890	0.74	130	23	29	185	124	61	99.2	83	5.2	4.9	8.5
follow_up_12_month_arm_1			20.6061	81.1667	91.3333	126.5	87.5	671	<40	0.89	119.7	41	71	163	99	68	75.2	81	5.3	3.8	16.3
follow_up_24_month_arm_1			23.072	87.0333	93.4333	127	76.5	755	<40	0.8	124.2	25	56	209	111	54	132.8	83	5.5	5.5	18.2
follow_up_36_month_arm_1			24.2341	86.2667	94.0333	122.5	84	1177	<40	0.9	117.5	26	46	221	164	54	134.2	89	5.6	3.8	22.3
initial_visit_arm_1	21	2	29.4204	91.3667	106.567	136	101		2860	0.7	124.3	25	25	179	158	65	82.4	75	5.1	6.9	11.2
follow_up_12_month_arm_1			#DIV/0!		#DIV/0!
initial_visit_arm_1	33	1	23.8408	84	94.3333	137	85		6820	0.76	119.9	20	15	199	183	42	120.4	99	5.7	3.5	14.5
follow_up_12_month_arm_1			22.2681	81.7667	87.4333	113	77.5	667	<40	0.92	108.1	16	19	167	75	43	109	83	5.5	2.1	8.8
follow_up_24_month_arm_1			22.8633	81.8	96.3667	108	75	712	<40	0.97	100.7	18	22	227	152	46	150.6	93	5.6	3.8	8
follow_up_36_month_arm_1			#DIV/0!		#DIV/0!
initial_visit_arm_1	34	2	24.977	88.0667	99.7333	108	66.5	564	843	0.71	111.5	15	15	153	89	58	77.2	83	5	5.6	7.5
follow_up_12_month_arm_1			24.9163	83.4333	93.6333	104	64	775	<40	0.67	114.3	28	38	172	87	56	98.6	91	4.8	9.3	5.4
follow_up_24_month_arm_1			#DIV/0!		#DIV/0!
follow_up_36_month_arm_1			23.5401	85.1	96.7333	115.5	70.5	753	<40	0.73	105.6	15	13	138	52	41	86.6	93	5.4	34.4	9.5
initial_visit_arm_1	33	1	19.6135	72.6333	85.2333	109	63.5		103000	0.92	108.9	17	15	128	84	34	77.2	81	5.6	3.1	6.4
follow_up_12_month_arm_1			20.6428	75.2	88.7333	119	71.5	393	<40	0.88	112.1	21	28	169	122	44	100.6	87	5.6	3.4	5.6
follow_up_24_month_arm_1			19.5196	71.6	84.7333	122.5	75	350	<40	0.8	115.7	16	22	140	72	49	76.6	84	5.5	7.7	5.9
follow_up_36_month_arm_1			18.4786	69.0333	87.2333	112	69	414	<40	0.91	108	20	29	157	65	57	87	79	5.2	3.6	2.5
initial_visit_arm_1	23	1	21.2233	79.7	91.5	126	66		17400	0.96	111	23	18	127	59	53	62.2	89	5.4	2.7	10.7
follow_up_12_month_arm_1			21.1025	78.5	92.5667	117.5	57.5	673	<40	0.89	119.7	124	192	131	84	50	64.2	92	5.6	3.4	7.7
follow_up_24_month_arm_1			20.9516	81.3667	91	114	59.5	755	<40	0.97	108.1	30	37	140	58	51	77.4	88	5.4	2	6.2
follow_up_36_month_arm_1			21.0723	78.9667	93.5667	117	62.5	697	<40	1.17	85.5	20	17	149	79	49	84.2	87	5.4	4.1	7.8
initial_visit_arm_1	41	1	23.8714	92.1	98.3333	121.5	79.5	439	218	0.9	105.7	18	15	180	67	62	104.6	91	4.8	4.3	6.2
follow_up_12_month_arm_1			#DIV/0!		#DIV/0!
follow_up_24_month_arm_1			22.8972	91.5333	100.1	112.5	69	524	<40	1.11	80.9	57	21	187	36	60	119.8	65	4.8	4.1	1.1
follow_up_36_month_arm_1			22.6596	84.0333	98.0667	120	76.5	490	<40	0.99	92.2	20	15	179	56	55	112.8	81	5	0	3.5
initial_visit_arm_1	29	1	19.6314	73.5667	89.1333	115.5	83	283	11600	0.95	107.7	22	20	115	93	34	62.4	83	5.2	1.8	6.9
follow_up_12_month_arm_1			20.1995	77.7	90.7	123	67	340	<40	1.06	93.7	21	17	114	32	36	71.6	83	5.2	3.4	6
follow_up_24_month_arm_1			21.2609	76.1	91.6667	115	69.5	518	<40	1.06	93.1	19	17	136	84	37	81.6	81	5.3	2.6	7.6
follow_up_36_month_arm_1			22.0582	80.1	96.7333	115.5	71.5	474	44	1.24	76.4	20	19	128	61	35	80.8	83	5.3	5.7	3.2
initial_visit_arm_1	37	1	23.9183	87	97.1667	113	73.5		47400	0.91	108	22	16	144	51	59	74.8	82	5.4	1.7	5.9
follow_up_12_month_arm_1			#DIV/0!		#DIV/0!
initial_visit_arm_1	38	1	22.5324	89.1	90.4667	127.5	73.5		85100	0.87	109.5	61	164	185	185	38	110	130	5.4	2.9	30
follow_up_12_month_arm_1			22.1903	87.5	93.4667	120.5	70	867	<40	0.82	111.4	29	47	221	261	48	120.8	117	4.9	3.3	18.3
follow_up_24_month_arm_1			23.6572	89.5667	95.7667	128.5	78.5	850	<40	0.85	109	34	81	199	189	48	113.2	121	5.3	2.2	22.3
follow_up_36_month_arm_1			23.9381	90.2	96.1667	126	76	1092	<40	0.86	107.7	44	146	175	183	52	86.4	126	5.2	1.8	23.2
initial_visit_arm_1	24	1	19.0972	67.4333	85.1	130	83	380	53900	1.04	100	16	12	182	69	51	117.2	78	5.2	5.9	6.7
follow_up_12_month_arm_1			19.0214	69.4	87.2333	128.5	79	580	<40	0.85	121.1	22	25	174	68	56	104.4	92	5.4	5.3	4.8
follow_up_24_month_arm_1			19.9706	73.6	87.7667	125	69.5	805	<40	0.84	120.8	36	43	181	79	61	104.2	86	5.4	7.5	4.5
follow_up_36_month_arm_1			23.8041	82.4	91.7	133.5	81.5	690	<40	1.06	95.7	14	13	227	77	46	165.6	88	5.4	1.3	6.7
initial_visit_arm_1	34	1	18.9179	73.2	87.3333	123	79	410	49500	0.98	100.2	20	35	214	83	58	139.4	89	5.3	3	7.3
follow_up_12_month_arm_1			18.7887	78.6	90.4667	118.5	83.5	477	<40	0.93	106	15	16	214	73	54	145.4	74	5.7	2.4	3
follow_up_24_month_arm_1			#DIV/0!		#DIV/0!
initial_visit_arm_1	28	1	20.3429	73.3333	86.6667	117	60.5	547	290000	0.95	108.5	50	107	185	107	40	123.6	82	5.7	1.8	9
follow_up_12_month_arm_1			20.7347	76.6	91.1667	123	62	1138	<40	1.07	93.3	17	18	195	76	47	132.8	84	5.5	3.6	7.4
follow_up_24_month_arm_1			21.6343	76.7	90.5667	116	65.5	1143	<40	1.17	83.2	20	22	172	48	54	108.4	77	5.3	2.3	4.5
follow_up_36_month_arm_1			21.7334	78.1	93.1	105.5	55.5	1231	<40	1.12	87.1	19	19	150	89	46	86.2	82	5	2.7	7.8
initial_visit_arm_1	32	1	18.9445	70.9667	88.9333	104.5	63	296	34800	0.85	115.3	22	14	135	62	38	84.6	71	5.6	3.5	4.6
initial_visit_arm_1	34	1	29.3757	96.4667	98.8667	133	82.5	227	243000	1.04	93.2	36	65	170	129	38	106.2	88	5.1	66.1	7.3
follow_up_12_month_arm_1			28.7105	96.1333	95.9333	130.5	77	372	<40	1.11	85.6	24	33	179	101	39	119.8	85	5.4	131.2	11.1
follow_up_24_month_arm_1			27.7651	94.6	98.8667	132	91	533	<40	1.27	72.2	28	25	208	50	47	151	83	5.1	163.9	3.3
follow_up_36_month_arm_1			27.0528	90.8	96.1	131.5	91.5	664	<40	1.18	78.4	26	29	203	107	49	132.6	77	5	74	1.6
initial_visit_arm_1	22	1	25.3061	90.2333	98.3333	126	74.5	636	11200	0.93	116.1	32	56	174	134	38	109.2	82	5.5	3.3	27
follow_up_12_month_arm_1			20.8433	83.3667	91.5667	116	68	977	<40	0.87	120.8	22	24	146	123	37	84.4	85	5.5	3.3	12
follow_up_24_month_arm_1			19.4544	80.1	89.5333	118	81.5	716	<40	0.82	123.8	29	35	146	42	49	88.6	87	5.5	4.9	8.2
follow_up_36_month_arm_1			22.8571	82.5333	97.9	128	73	937	<40	0.96	109.4	26	35	134	96	37	77.8	88	5.6	1.9	15.7
initial_visit_arm_1	23	1	30.5959	109.033	104.533	128	72	604	3910	0.98	108.2	77	23	183	170	36	113	90	5.8	2.3	20.2
follow_up_12_month_arm_1			25.7589	101.933	105.267	127	75.5	666	<40	1.14	89.5	36	15	139	65	45	81	94	5.6	2	9.3
follow_up_24_month_arm_1			25.6312	98.3333	102.167	129	67.5	673	<40	1.32	74.5	25	16	164	142	45	90.6	88	5.7	3	8.9
follow_up_36_month_arm_1			23.9076	87	99.6	118.5	60.5	842	<40	1.17	85.5	25	12	137	43	49	79.4	82	5.6	3.5	3.6
initial_visit_arm_1	31	1	28.5008	88.2667	97.5667	112.5	75	202	35100	1.11	88	21	12	156	92	53	84.6	83	5.3	2.4	13.9
follow_up_12_month_arm_1			29.2693	89.9333	105.5	122	67	410	<40	1.25	75.2	35	32	156	77	64	76.6	84	5.2	3.5	8.9
follow_up_24_month_arm_1			26.5629	87.5667	98.9333	125.5	74.5	606	<40	1.34	68.6	25	16	140	87	64	58.6	72	5.3	2	6.3
initial_visit_arm_1	20	1	21.7377	75	95	136.5	73	327	150000	0.85	125.4	17	13	185	77	40	129.6	70	5.6	59.3	7.9
follow_up_12_month_arm_1			21.2573	77.1333	97.2333	131.5	70	699	<40	1	107.1	47	71	147	56	40	95.8	77	5	47.5	4.5
follow_up_24_month_arm_1			22.098	81.5	97.4	132.5	78.5	842		1.01	105.1	18	12	161	63	41	107.4	79	5.3	34.8	6.4
initial_visit_arm_1	34	1	25.8645	84.8	99.0333	126.5	77.5	295	127000	1.28	72.5	12	31	222	87	64	140.6	81	5.6	1.4	17.3
follow_up_12_month_arm_1			25.4393	86.4	99.0667	126	78	409	52	1.28	72	15	28	133	50	54	69	79	5.6	2.1	8.9
initial_visit_arm_1	29	1	25.344	91.9333	102.1	124.5	67.5	631	704	0.91	113.5	14	16	200	56	42	146.8	82	5	18	5.2
follow_up_12_month_arm_1			26.2277	93.9667	102.6	137	78	668		1.08	91.6	15	16	188	69	55	119.2	86	5.3	9.2	7.3
