# Supplementary material for: Progression of carotid intima-media thickness, visceral fat accumulation and metabolic derangement in people living with HIV initiating antiretroviral therapy: A prospective cohort study at Thailand’s tertiary care center
Source: PLoS One. 2025 Oct 30;20(10):e0335242. doi: 10.1371/journal.pone.0335242 (PMC12574832; doi:10.1371/journal.pone.0335242)
Supplement: S8 Table — Individual-level data from bioelectrical impedance analysis (BIA) and dual-energy X-ray absorptiometry (DEXA) performed at baseline and at 12, 24, and 36 months of antiretroviral therapy. Parameters include fat mass and percentage body fat (BIA), visceral adipose tissue (VAT), android and gynoid fat percentages, and android-to-gynoid fat ratio. Data are provided as a CSV file and archived in Figshare (DOI: 10.6084/m9.figshare.30032515). (XLSX) [file pone.0335242.s008.xlsx]

## Sheet: Body composition
redcap_event_name	Fat mass BIA	% body fat BIA	VAT kg	Android tissue %fat	Gynoid tissue % fat	An/Gyn fat ratio
initial_visit_arm_1
follow_up_12_month_arm_1	10.7	21.1
follow_up_24_month_arm_1	8.2	16.7
follow_up_36_month_arm_1	10.1	20.8
initial_visit_arm_1
follow_up_12_month_arm_1	19.2	24.3
follow_up_24_month_arm_1	20.7	25.5
follow_up_36_month_arm_1	9.6	13.6
initial_visit_arm_1	11.4	19
follow_up_12_month_arm_1	8.2	15
follow_up_24_month_arm_1	10.3	18.1
follow_up_36_month_arm_1	13.9	22.7
initial_visit_arm_1	4.5	9.8
follow_up_12_month_arm_1	6.2	12.5
follow_up_24_month_arm_1	6.9	12.9
follow_up_36_month_arm_1	8.1	15.6
initial_visit_arm_1	11.4	24
follow_up_12_month_arm_1	10.7	23.4
follow_up_24_month_arm_1	12	26.1
follow_up_36_month_arm_1	12.2	26.4
initial_visit_arm_1	12.5	15.2
follow_up_12_month_arm_1	12.9	15.6
follow_up_24_month_arm_1	13.3	15.9
follow_up_36_month_arm_1	10.3	11.8
initial_visit_arm_1	12.4	16.7
follow_up_12_month_arm_1	13.7	17.4
follow_up_24_month_arm_1	13.7	17.6
follow_up_36_month_arm_1	9.5	13.6
initial_visit_arm_1	13.3	19.6
follow_up_12_month_arm_1	14.5	21.4
follow_up_24_month_arm_1	15.1	21.7
follow_up_36_month_arm_1	20	26.9
initial_visit_arm_1	12.4	18
follow_up_12_month_arm_1	12.5	17.9
follow_up_24_month_arm_1	10.7	15.7
follow_up_36_month_arm_1	11.8	16.7
initial_visit_arm_1	11	19.5
follow_up_12_month_arm_1	14.1	23.7
follow_up_24_month_arm_1	16.3	26.4
follow_up_36_month_arm_1	17.5	27.5
initial_visit_arm_1	32.8	43.2
follow_up_12_month_arm_1	32.2	42.6
follow_up_24_month_arm_1	32	43.3
follow_up_36_month_arm_1	29.6	40.3
initial_visit_arm_1	6.9	12.2
follow_up_12_month_arm_1
initial_visit_arm_1	5.5	11.1	131	12.1	18.4	0.657609
follow_up_4_months_arm_1
follow_up_12_month_arm_1	6.1	12.3	109	14.9	25.4	0.586614
follow_up_24_month_arm_1	6.4	12.6	134	15.1	22.8	0.662281
follow_up_36_month_arm_1	4.4	9.1	57	7.3	16.5	0.442424
initial_visit_arm_1	3.9	8.6
follow_up_12_month_arm_1	3.5	7.8
follow_up_24_month_arm_1	3.7	8.3
follow_up_36_month_arm_1	4.6	10
initial_visit_arm_1	19.8	24.7	483	31.3	23.9	1.30962
follow_up_12_month_arm_1	21.6	25.5	848	39.5	27.4	1.44161
follow_up_24_month_arm_1	23.4	27.3	840	40	30.3	1.32013
follow_up_36_month_arm_1	26.1	29.2	1189	43.9	31	1.41613
initial_visit_arm_1	6.9	11.2	139	15.5	18.8	0.824468
follow_up_12_month_arm_1	7.5	13.8	133	8.2	16	0.5125
follow_up_24_month_arm_1	9	15.8	288	11	16.4	0.670732
follow_up_36_month_arm_1	8.5	14.9	225	10.9	15.2	0.717105
initial_visit_arm_1	8.5	14.3	313	12.3	22.7	0.54185
follow_up_12_month_arm_1	6	10.6	114	7.1	15	0.473333
follow_up_24_month_arm_1
initial_visit_arm_1	14.6	26.9	140	34.7	35.3	0.983003
follow_up_12_month_arm_1	11.1	22	88	28.3	31.8	0.889937
follow_up_24_month_arm_1	11.3	21.8	159	28.3	32.3	0.876161
follow_up_36_month_arm_1	10	20.4	110	28.6	30.6	0.934641
initial_visit_arm_1	12.4	20.4	461	33	29.4	1.12245
follow_up_12_month_arm_1	10.2	17.2	503	31.4	27.3	1.15018
follow_up_24_month_arm_1	10.1	17.5	484	31.9	27	1.18148
follow_up_36_month_arm_1	10.1	17.7	360	28.4	25.6	1.10937
initial_visit_arm_1	16.9	25.3	616	28.9	26.4	1.0947
follow_up_12_month_arm_1	16.6	25.1	669	29.8	27.2	1.09559
follow_up_24_month_arm_1	15.5	24.1	597	28	25.2	1.11111
follow_up_36_month_arm_1	17.1	26.3	677	31.2	27.2	1.14706
initial_visit_arm_1	6.2	10.4	185	11.2	15.4	0.727273
follow_up_12_month_arm_1	5.5	9.4	136	8.3	13.1	0.633588
follow_up_24_month_arm_1	6	9.5	248	12.5	14.6	0.856164
follow_up_36_month_arm_1
initial_visit_arm_1	36.9	39.7	1192	47.4	37.3	1.27078
follow_up_12_month_arm_1
follow_up_24_month_arm_1	39.1	39.4	1875	52.8	39.6	1.33333
follow_up_36_month_arm_1	43.7	41.6	2352	55.1	41.4	1.33092
initial_visit_arm_1	42.7	54.5	1367	58	55.3	1.04882
follow_up_12_month_arm_1	43	54.2	1541	59.3	54.9	1.08015
follow_up_24_month_arm_1	41.2	53.5	1524	57.8	53.7	1.07635
follow_up_36_month_arm_1	42.6	54	1368	56.2	53.3	1.05441
initial_visit_arm_1	13.3	20.9	422	19.8	23.4	0.846154
follow_up_12_month_arm_1	15.3	22.7	440	23.9	25.3	0.944664
follow_up_24_month_arm_1	14.6	22.3	438	23.5	24.1	0.975104
follow_up_36_month_arm_1	15.7	24.2	351	22.7	24.5	0.926531
initial_visit_arm_1	11.5	17.3	303	25.7	25.6	1.00391
follow_up_12_month_arm_1	11.2	16.8	262	22.8	25.4	0.897638
follow_up_24_month_arm_1	17	23.3	495	33.3	29.6	1.125
follow_up_36_month_arm_1	13.2	18.2	324	28.3	27.2	1.04044
initial_visit_arm_1	3.7	5.4	262	19.9	20.8	0.956731
follow_up_12_month_arm_1	9.4	13.5	342	23.4	23.8	0.983193
initial_visit_arm_1	12.1	16.4	507	29	22.6	1.28319
follow_up_12_month_arm_1	7.4	11.4	405	21.8	18.7	1.16578
follow_up_24_month_arm_1	10.2	15.2	574	23.9	19.8	1.20707
follow_up_36_month_arm_1	13.4	19.9	699	25.5	21.3	1.19718
initial_visit_arm_1	12.4	20.4	170	25.8	26.2	0.984733
follow_up_12_month_arm_1	7.4	13.2	69	14.5	18.1	0.801105
follow_up_24_month_arm_1	6.8	12.3	205	11.6	14.1	0.822695
follow_up_36_month_arm_1
initial_visit_arm_1	17.2	23	748	30.6	26.9	1.13755
follow_up_12_month_arm_1	17.3	23.1	816	34.3	30	1.14333
follow_up_24_month_arm_1	19	24.6	872	34.3	30.2	1.13576
follow_up_36_month_arm_1	22.4	28.3	1082	38.4	30.6	1.2549
initial_visit_arm_1	14.1	23.4	640	35.3	31	1.13871
follow_up_12_month_arm_1	12.5	20.7	606	30.5	26.7	1.14232
initial_visit_arm_1	13.3	21.1	216	21.8	22.7	0.960352
follow_up_12_month_arm_1	14.9	23.7	229	23.6	26.2	0.900763
follow_up_24_month_arm_1	13.2	21.2	201	23	25.8	0.891473
follow_up_36_month_arm_1	12	20.2	218	19.7	21.9	0.899543
initial_visit_arm_1	20.5	36.3	243	39.6	42.8	0.925234
follow_up_12_month_arm_1	22.6	39.2	348	41.2	43.3	0.951501
follow_up_24_month_arm_1	23.6	40.8	491	46.2	43	1.07442
follow_up_36_month_arm_1	23.6	41.4	423	47.2	44.8	1.05357
initial_visit_arm_1	10.1	19	56	18.8	22	0.854545
follow_up_12_month_arm_1	9.6	18.6	164	14.9	19.9	0.748744
initial_visit_arm_1	17.3	23.1	732	34.8	30.7	1.13355
follow_up_12_month_arm_1	16.5	22.4	698	34.1	30.9	1.10356
follow_up_24_month_arm_1	20.9	26.3	1026	38.1	31.7	1.20189
follow_up_36_month_arm_1	28.2	34.6	1246	41.9	34.8	1.20402
initial_visit_arm_1	9.2	15.5	267	11.2	17.4	0.643678
follow_up_12_month_arm_1	11.2	17.5	433	16.1	22	0.731818
follow_up_24_month_arm_1	9.3	15.1	290	10.2	15.6	0.653846
follow_up_36_month_arm_1	8.9	15.4	185	9.4	18.5	0.508108
initial_visit_arm_1	6.1	13.4	94	8.4	13.4	0.626866
follow_up_12_month_arm_1	5.3	12.5	67	9.4	12.8	0.734375
follow_up_24_month_arm_1	5.8	14.1	86	11.3	15.4	0.733766
follow_up_36_month_arm_1	6.4	15	255	14.2	20	0.71
initial_visit_arm_1	7.8	13.1	214	16.6	18.9	0.878307
follow_up_12_month_arm_1	8.6	15.3	199	17	18.8	0.904255
follow_up_24_month_arm_1	8.3	15	185	14.6	17.9	0.815642
follow_up_30_month_arm_1	8	14.5
follow_up_36_month_arm_1	10.9	19	249	18	20.1	0.895522
initial_visit_arm_1	23.7	28.8	731	36.8	32.7	1.12538
follow_up_12_month_arm_1	38.6	38.2	1896	50.2	37.8	1.32804
follow_up_24_month_arm_1	38.6	37.2	2157	49.4	38.3	1.28982
follow_up_36_month_arm_1	30.5	33.2	1601	44.8	37.4	1.19786
initial_visit_arm_1	16.9	26.1	673	34.7	30.3	1.14521
follow_up_12_month_arm_1	15.2	25.6	540	30.7	25.3	1.21344
follow_up_24_month_arm_1	15.8	25.7	699	33.1	28	1.18214
follow_up_36_month_arm_1	14.3	21.9	810	37.5	29.2	1.28425
initial_visit_arm_1	16.3	25.4	561	30.1	28	1.075
follow_up_12_month_arm_1	14	22.1	425	28.5	24.9	1.14458
follow_up_24_month_arm_1	16.5	25.4	704	33.9	27.4	1.23723
follow_up_36_month_arm_1	14	21.6	833	35.5	27.5	1.29091
initial_visit_arm_1	9.4	16.4	260	17.7	19.1	0.926702
follow_up_12_month_arm_1	8.8	15.2	306	24.5	22.8	1.07456
follow_up_24_month_arm_1	9.7	16.3	408	22.7	19.2	1.18229
initial_visit_arm_1	22.4	29.7	986	45.8	36.6	1.25137
follow_up_12_month_arm_1	24.8	32	1243	49.1	38.6	1.27202
follow_up_24_month_arm_1	29.3	34.8	1611	51	37.4	1.36364
follow_up_36_month_arm_1	22.7	27.7	1694	53.4	40.1	1.33167
initial_visit_arm_1	12.5	17.9	166	19.7	22.7	0.867841
follow_up_12_month_arm_1	14.1	19.1	305	26.3	25.7	1.02335
follow_up_24_month_arm_1
follow_up_36_month_arm_1	63	21.1	552	30.7	26.8	1.14552
initial_visit_arm_1	15.6	24.6	686	36.2	29	1.24828
follow_up_12_month_arm_1	11.3	19.7	488	26.9	24.5	1.09796
follow_up_24_month_arm_1	12.9	22.3	416	29.7	27.5	1.08
follow_up_36_month_arm_1	11.3	18.9	605	33.6	29.4	1.14286
initial_visit_arm_1	13.1	19.2	639	25.2	22.5	1.12
follow_up_12_month_arm_1	15.2	21.5	869	30.5	23.6	1.29237
follow_up_24_month_arm_1	18.5	24.8	1154	34.8	27.5	1.26545
follow_up_36_month_arm_1	16.1	21	1190	37.2	28.4	1.30986
initial_visit_arm_1	24.5	30.3	657	37.7	37.4	1.00802
follow_up_12_month_arm_1	29.9	36.5	995	44.5	41	1.08537
follow_up_24_month_arm_1	29.5	36.2	1089	44	41.8	1.05263
follow_up_36_month_arm_1	26.4	31.7	1166	45.7	42.1	1.08551
initial_visit_arm_1	19.8	30.3	115	38.8	42.8	0.906542
follow_up_12_month_arm_1	24	34.5	345	45.1	45.9	0.982571
follow_up_24_month_arm_1	20	31.6	160	38.7	38.9	0.994859
follow_up_36_month_arm_1	27.7	38.5	319	47.2	49	0.963265
initial_visit_arm_1	8.9	12.3	417	12.9	16.1	0.801242
follow_up_12_month_arm_1	8.5	12.3	355	12.6	17.2	0.732558
follow_up_24_month_arm_1	9.7	14.3	394	13.3	17.5	0.76
follow_up_36_month_arm_1	10.6	15.1	283	17.1	21.3	0.802817
initial_visit_arm_1	20	25.3	732	31.4	24.7	1.27126
follow_up_12_month_arm_1	23.4	28.8	919	36	29.8	1.20805
follow_up_24_month_arm_1	20.9	26.7	630	32.8	27.2	1.20588
follow_up_36_month_arm_1	20.7	25.5	1015	36.4	28.1	1.29537
initial_visit_arm_1	19.7	33.4	204	37.2	40	0.93
follow_up_12_month_arm_1	21.9	36.6	304	38.7	43.2	0.895833
initial_visit_arm_1	8.6	15	186	19.6	22	0.890909
follow_up_12_month_arm_1
initial_visit_arm_1	14.1	17.1	756	17.3	21.2	0.816038
follow_up_12_month_arm_1	20.3	22.2	330	23.1	24.4	0.946721
follow_up_24_month_arm_1	27.7	28.6	603	34.6	31.4	1.10191
follow_up_36_month_arm_1	35	34.5	1039	38.8	35	1.10857
initial_visit_arm_1	16.8	34.2	164	32.8	44.2	0.742081
follow_up_12_month_arm_1	16.9	34	254	35.3	46.3	0.762419
follow_up_24_month_arm_1	17.9	36.1	240	35	44.1	0.793651
follow_up_36_month_arm_1	11.5	25.1	172	27.1	39.8	0.680905
initial_visit_arm_1	7.9	16.7	186	17.8	19.1	0.931937
follow_up_12_month_arm_1	5.4	12.9	183	11.5	16.3	0.705521
follow_up_24_month_arm_1	6.5	15.1	146	10.4	15.8	0.658228
follow_up_36_month_arm_1	4.9	12.1	81	8.1	14.2	0.570423
initial_visit_arm_1	10.4	21.1	48	19.9	37.7	0.527851
follow_up_12_month_arm_1	11.3	22.5	18	19.2	38.3	0.501305
follow_up_24_month_arm_1
follow_up_36_month_arm_1	13.3	25.6	109	28.6	42.8	0.668224
initial_visit_arm_1	16	24.6	412	38.3	33	1.16061
follow_up_12_month_arm_1	16.2	25	458	38.2	32.7	1.1682
follow_up_24_month_arm_1	17.4	25.8	624	40.9	32.9	1.24316
follow_up_36_month_arm_1	19.3	28.4	655	42.5	34.2	1.24269
initial_visit_arm_1	13.4	32.9	154	31.5	37.7	0.835544
follow_up_12_month_arm_1	11.3	29.2	61	23.5	33.4	0.703593
follow_up_24_month_arm_1	11.3	29.1	86	23.8	32.8	0.72561
follow_up_36_month_arm_1	10.9	27.9	99	25.8	34.7	0.743516
initial_visit_arm_1	17	24.2	173	28.6	28.3	1.0106
follow_up_12_month_arm_1	18.5	25.4	257	29.7	29.3	1.01365
follow_up_24_month_arm_1	12.3	18.5	303	17.6	21.9	0.803653
initial_visit_arm_1	11.2	26.4	44	21.5	42.7	0.503513
follow_up_12_month_arm_1	9.7	24.9	89	14.4	36.1	0.398892
initial_visit_arm_1	12.3	17.3	371	31	29.6	1.0473
follow_up_12_month_arm_1
initial_visit_arm_1	7.4	16.5	185	12.2	17.2	0.709302
follow_up_12_month_arm_1	6.2	14.6	85	8.7	14	0.621429
follow_up_24_month_arm_1	9	20.2	217	15.6	20.9	0.746411
follow_up_36_month_arm_1	8.2	18.8	239	15.1	23	0.656522
initial_visit_arm_1	19.2	27.2	1611	42.2	31.6	1.33544
follow_up_12_month_arm_1	14.9	23.8	1022	35.6	28.6	1.24476
follow_up_24_month_arm_1	17.9	25.7	1499	39.4	30.7	1.28339
follow_up_36_month_arm_1	22.3	30.9	1827	42.4	33.1	1.28097
initial_visit_arm_1	6.6	12.8	211	12	23.7	0.506329
follow_up_12_month_arm_1	9.1	16.8	223	21.7	30.6	0.70915
follow_up_24_month_arm_1	8.5	15.9	121	15.9	27.4	0.580292
follow_up_36_month_arm_1	11.8	20.3	222	22.9	30.4	0.753289
initial_visit_arm_1	20.7	24.8	520	36.7	25.5	1.43922
follow_up_12_month_arm_1	23.3	27.3	816	39.4	26.6	1.4812
follow_up_24_month_arm_1	33	38.1	928	42.7	29.4	1.45238
follow_up_36_month_arm_1	21.9	26.6	911	43	27.3	1.57509
initial_visit_arm_1	20.1	32.3	879	37.7	31.9	1.18182
follow_up_12_month_arm_1	18.4	30.3	844	37.9	31.2	1.21474
follow_up_24_month_arm_1	20.4	31.4	1007	38	31.3	1.21406
follow_up_36_month_arm_1	18.9	31.1	842	36.7	31	1.18387
initial_visit_arm_1	20.4	27.8	803	33.3	28.8	1.15625
follow_up_12_month_arm_1	22.4	28.9	1007	37.2	28.9	1.2872
follow_up_24_month_arm_1	26.5	33.5	1263	40.4	31.6	1.27848
follow_up_36_month_arm_1	25.7	32.2	1607	42.3	31.7	1.33438
initial_visit_arm_1	4	6.8	106	6.4	11.3	0.566372
follow_up_12_month_arm_1	5.2	8.9	188	8.9	14.3	0.622378
follow_up_24_month_arm_1	5.8	9.6	292	11.5	16.1	0.714286
follow_up_36_month_arm_1	5.6	9.6	401	14.1	19.1	0.73822
initial_visit_arm_1	8.1	17.3	131	14.2	22.9	0.620087
follow_up_12_month_arm_1
initial_visit_arm_1	4.2	10.5	56	10.3	21.6	0.476852
initial_visit_arm_1	5	14.2	1	14	25.9	0.540541
follow_up_12_month_arm_1	9.1	24.3	60	25.8	34	0.758824
follow_up_24_month_arm_1	10.3	24	118	28.2	34.9	0.808023
follow_up_36_month_arm_1	6.9	18.4	23	19.8	30.6	0.647059
initial_visit_arm_1	20.5	39	394	39.6	42.8	0.925234
follow_up_12_month_arm_1	25.2	44.1	658	44.8	46.9	0.955224
follow_up_24_month_arm_1	19.7	37.1	478	38.3	38.9	0.984576
follow_up_36_month_arm_1	20.1	37.3	587	39	39.3	0.992366
initial_visit_arm_1	30.3	35.3	917	41.2	37.3	1.10456
follow_up_12_month_arm_1	29.8	34.6	1063	42.6	35.7	1.19328
follow_up_24_month_arm_1	30.8	35.4	1050	43.9	37.2	1.18011
follow_up_36_month_arm_1	26.3	32	809	42.1	36.4	1.15659
initial_visit_arm_1	24.6	29.7	638	34.3	33.8	1.01479
follow_up_12_month_arm_1	20.3	25.8	747	37.1	33.4	1.11078
follow_up_24_month_arm_1	19.9	25.4	569	32.7	30.7	1.06515
follow_up_36_month_arm_1	21.1	25.9	911	39.4	34.6	1.13873
initial_visit_arm_1	15.9	24.8	599	29	29.3	0.989761
follow_up_12_month_arm_1	19.8	28.7	1123	38.2	29.9	1.27759
follow_up_24_month_arm_1	19.2	28.8	960	35.7	29.7	1.20202
follow_up_36_month_arm_1	18.9	26.5	1243	39.4	29.6	1.33108
initial_visit_arm_1	10.3	17.7
initial_visit_arm_1	48.1	45.9	2219	53.3	40.3	1.32258
follow_up_12_month_arm_1	46	43.7	2117	53.8	40	1.345
follow_up_24_month_arm_1	44.5	42.9	2184	51.9	37.5	1.384
follow_up_36_month_arm_1	44.8	44.8	1878	53	37.2	1.42473
initial_visit_arm_1	9.5	17.6	66	16.9	25.1	0.673307
follow_up_12_month_arm_1	13.9	23.6	235	26.2	28.8	0.909722
follow_up_24_month_arm_1	14.2	23.9	254	28.2	29.8	0.946309
follow_up_36_month_arm_1	15.6	25.5	391	31.4	32.5	0.966154
initial_visit_arm_1	13.3	20.2	163	20.9	23.2	0.900862
follow_up_12_month_arm_1	13.1	20.2	193	21.1	23	0.917391
follow_up_24_month_arm_1	15.6	22.7	278	26.7	27.7	0.963899
follow_up_36_month_arm_1	15.7	23.7	305	29.6	28.6	1.03497
initial_visit_arm_1	16	25.2	395	27.5	26.7	1.02996
follow_up_12_month_arm_1	16.7	26.3	464	30.8	25.3	1.21739
follow_up_24_month_arm_1	14	22.7	456	27.3	24.4	1.11885
follow_up_36_month_arm_1	13.5	21.8	436	27.5	25.8	1.06589
initial_visit_arm_1	11.7	19.7	217	22.9	24.8	0.923387
follow_up_12_month_arm_1	8.3	15	303	28.1	26.8	1.04851
follow_up_24_month_arm_1	9	15.7	850	41.5	34.7	1.19597
follow_up_36_month_arm_1	22.3	29.4	1267	44.1	36.1	1.22161
initial_visit_arm_1	11.7	19.7	456	24.6	26.7	0.921348
follow_up_12_month_arm_1	8.3	15	312	16.3	21.5	0.75814
follow_up_24_month_arm_1	9	15.7	357	18.5	22.3	0.829596
follow_up_36_month_arm_1	5.7	10.7	246	10.3	12	0.858333
initial_visit_arm_1	9.9	14.8	652	25.2	20.1	1.25373
follow_up_12_month_arm_1	7.6	11.5	627	25.3	20.1	1.25871
follow_up_24_month_arm_1
follow_up_36_month_arm_1	13.9	20.8	1006	32.8	23.4	1.40171
initial_visit_arm_1	9.9	21.8	6	16.8	31	0.541935
initial_visit_arm_1	30.3	33.2	970	44.4	35.2	1.26136
follow_up_12_month_arm_1	34.6	36.2	1204	48.5	35.5	1.3662
follow_up_24_month_arm_1	27.3	30.9	895	41.9	32	1.30937
follow_up_36_month_arm_1	32.5	34.5	1196	47.2	35	1.34857
initial_visit_arm_1	35.5	40.4	1629	54.9	42.1	1.30404
follow_up_12_month_arm_1	34.8	40.4	1442	52.5	41.8	1.25598
follow_up_24_month_arm_1	37.8	43.3	1500	54.5	40.6	1.34236
follow_up_36_month_arm_1	32.8	37.7	1376	52.7	39.6	1.33081
initial_visit_arm_1	21.2	23.8	432	26.8	25	1.072
follow_up_12_month_arm_1	20.4	23.1	397	28.6	25	1.144
follow_up_24_month_arm_1	25.6	27.2	593	30.7	28.8	1.06597
follow_up_36_month_arm_1	20.4	22.6	704	29.8	29.3	1.01706
initial_visit_arm_1	11	15.7	294	26.8	27.2	0.985294
follow_up_12_month_arm_1	11.9	16.1	392	33.3	30.5	1.0918
follow_up_24_month_arm_1	15.6	20.1	447	36.1	32	1.12813
follow_up_36_month_arm_1	22.1	28.1	772	41.7	33.1	1.25982
initial_visit_arm_1	45.4	50.4	1246	57	49.5	1.15152
follow_up_12_month_arm_1	47.4	51.1	1287	56.8	49	1.15918
follow_up_24_month_arm_1	47.4	52.5	1365	57.3	48.8	1.17418
follow_up_36_month_arm_1	46.5	51.2	1316	57.5	51.5	1.1165
initial_visit_arm_1	6.8	12	276	12.1	19.5	0.620513
follow_up_12_month_arm_1	5.9	10.3	292	12.6	18.7	0.673797
follow_up_24_month_arm_1	7.1	12.6	331	15.2	24.2	0.628099
follow_up_36_month_arm_1	9.7	16.7	391	14.3	20.7	0.690821
initial_visit_arm_1	10.4	16.2	660	30.8	23.8	1.29412
follow_up_12_month_arm_1
initial_visit_arm_1
follow_up_12_month_arm_1
follow_up_24_month_arm_1
follow_up_36_month_arm_1
initial_visit_arm_1	6.6	11.4	129	12.3	21.3	0.577465
follow_up_12_month_arm_1	9.8	16.5	276	17.8	25.8	0.689922
follow_up_24_month_arm_1	10.8	16.7	380	26.5	30.3	0.874587
follow_up_36_month_arm_1	13.4	19.7	433	29.7	31.9	0.931034
initial_visit_arm_1	18.7	25.3	598	33	29.9	1.10368
follow_up_12_month_arm_1	19.3	25.9	575	34.9	27.8	1.2554
follow_up_24_month_arm_1	18.3	23.8	814	37	29.7	1.24579
follow_up_36_month_arm_1	12.9	18.8	499	24.6	24.3	1.01235
initial_visit_arm_1	11.4	16.5	385	11.8	19.4	0.608247
follow_up_12_month_arm_1	9.1	13	363	12.4	21.8	0.568807
follow_up_24_month_arm_1	10.7	15.9	199	8.4	17.7	0.474576
follow_up_36_month_arm_1	11.3	15.6	268	17.9	25.7	0.696498
initial_visit_arm_1	6.3	12.4	132	11.1	16.1	0.689441
follow_up_12_month_arm_1
follow_up_24_month_arm_1	4.5	9.3	170	13.8	16.9	0.816568
follow_up_36_month_arm_1	4.8	10.1	67	10.5	12.1	0.867769
initial_visit_arm_1	20.7	29	1117	36.6	27.2	1.34559
follow_up_12_month_arm_1	15.4	23.4	923	31.9	27.1	1.17712
follow_up_24_month_arm_1	21.1	29.4	1556	41.8	33.1	1.26284
follow_up_36_month_arm_1	22.1	29.5	1756	41.5	32.6	1.27301
initial_visit_arm_1	16.8	32.5	215	32.7	44	0.743182
follow_up_12_month_arm_1	21.6	37.1	438	39	47.2	0.826271
follow_up_24_month_arm_1	20.5	36.3	420	38.5	45.4	0.848018
follow_up_36_month_arm_1	21.5	37.4	404	40.7	47	0.865957
initial_visit_arm_1	35.9	34.9	2247	48.5	31	1.56452
follow_up_12_month_arm_1	34.5	35.2	1906	45.3	28.5	1.58947
follow_up_24_month_arm_1	27.5	28.2	1874	43	26.8	1.60448
initial_visit_arm_1	20.2	26.2	959	35.9	25.1	1.43028
follow_up_12_month_arm_1	21.2	26.3	1223	37.7	24.8	1.52016
follow_up_24_month_arm_1	19.5	24.7	852	35	25.7	1.36187
follow_up_36_month_arm_1	20.3	25.7	1051	35	25.7	1.36187
initial_visit_arm_1	10.9	16.7	491	25.2	21.7	1.16129
follow_up_12_month_arm_1	12	18.3	467	26.2	22.6	1.15929
follow_up_24_month_arm_1	14.9	24.3	400	24.5	22.2	1.1036
initial_visit_arm_1	17	23.2	969	36.4	29.4	1.2381
follow_up_12_month_arm_1	20.1	25.9	1107	39.7	29.9	1.32776
follow_up_24_month_arm_1	24	29.6	1616	45.2	33	1.3697
follow_up_36_month_arm_1	20.3	26.1	1460	41.3	30.2	1.36755
initial_visit_arm_1	31.8	33.3	1140	49.2	39.7	1.23929
follow_up_12_month_arm_1
initial_visit_arm_1	31.5	37.8	809	46.4	41.6	1.11538
follow_up_12_month_arm_1	31.7	38	894	45.5	40.9	1.11247
follow_up_24_month_arm_1	29.8	36.7	1047	49.4	40.8	1.21078
follow_up_36_month_arm_1	29.2	36.4	935	45.9	39.7	1.15617
initial_visit_arm_1	10.3	15.8	411	14.9	19.4	0.768041
follow_up_12_month_arm_1	13.7	19.9	433	22	23	0.956522
follow_up_24_month_arm_1	14.3	20.1	710	27.9	26.7	1.04494
follow_up_36_month_arm_1
initial_visit_arm_1	20.8	23.4
follow_up_12_month_arm_1	37.2	39	1458	44.7	36.8	1.21467
follow_up_24_month_arm_1	35.4	37.6	1283	45.4	37.7	1.20424
follow_up_36_month_arm_1	39	38.6	1768	48	36.5	1.31507
initial_visit_arm_1	11.5	25.8	1283	47.2	38.9	1.21337
follow_up_12_month_arm_1	10.9	23.9	150	27.5	34.3	0.801749
follow_up_24_month_arm_1	15.3	30.8	218	33.2	38.8	0.85567
follow_up_36_month_arm_1	13.6	28.5	236	31.1	38.8	0.801546
initial_visit_arm_1	9	15.8	305	15.5	18.9	0.820106
follow_up_12_month_arm_1	7.1	13	237	12.2	17.2	0.709302
initial_visit_arm_1	22.6	33.6	504	41.6	34.2	1.21637
follow_up_12_month_arm_1	19.8	32.5	313	36.9	33.6	1.09821
follow_up_24_month_arm_1	21.5	34.2	455	41.1	37.1	1.10782
follow_up_36_month_arm_1	22.8	35.1	411	43.2	36	1.2
initial_visit_arm_1	17	30.4	515	25.9	31.8	0.814465
follow_up_12_month_arm_1	26	41.8	676	43.9	44.9	0.977728
follow_up_24_month_arm_1	26.1	41.1	768	44.7	45.6	0.980263
follow_up_36_month_arm_1	25.2	41	661	43.8	45.3	0.966887
initial_visit_arm_1	10.1	16.9	192	10	17.4	0.574713
follow_up_12_month_arm_1	12.4	19.2	169	19.6	24.4	0.803279
follow_up_24_month_arm_1	15	22.3	288	26.4	28.4	0.929577
follow_up_36_month_arm_1	22.8	30.1	709	38.1	35.6	1.07022
initial_visit_arm_1	7.7	13.3
follow_up_12_month_arm_1
initial_visit_arm_1	13.1	24.9	428	31.6	33.3	0.948949
follow_up_12_month_arm_1	14	25.2	623	36.8	33.9	1.08555
follow_up_24_month_arm_1	18.4	30.4	872	40	35	1.14286
follow_up_36_month_arm_1	21.7	34.1	1216	45	37	1.21622
initial_visit_arm_1	32.9	41	590	43.5	43.6	0.997706
follow_up_12_month_arm_1
initial_visit_arm_1	12.2	18.3	460	28.7	25.4	1.12992
follow_up_12_month_arm_1	9.9	15.8	352	25.1	26.2	0.958015
follow_up_24_month_arm_1	12.6	19.3	536	31.9	27.4	1.16423
follow_up_36_month_arm_1
initial_visit_arm_1	22.9	33.8	508	45.8	44.2	1.0362
follow_up_12_month_arm_1	21.3	32.1	497	40	42.1	0.950119
follow_up_24_month_arm_1
follow_up_36_month_arm_1	20.1	31.6	492	42.8	42.3	1.01182
initial_visit_arm_1	8.7	16	160	22.2	23.9	0.92887
follow_up_12_month_arm_1	12.4	21.9	259	24.9	26.2	0.950382
follow_up_24_month_arm_1	9.2	17.4	233	17.1	21.3	0.802817
follow_up_36_month_arm_1	7.1	14.3	233	12.7	16.1	0.78882
initial_visit_arm_1	12.3	17.8	49	19	24.2	0.785124
follow_up_12_month_arm_1	12	17.8	91	20	22.1	0.904977
follow_up_24_month_arm_1	9.4	13.5	106	17.5	21.1	0.829384
follow_up_36_month_arm_1	8	11.5	186	12.8	17.9	0.715084
initial_visit_arm_1	11.5	14.2
follow_up_12_month_arm_1
follow_up_24_month_arm_1	9	11.6
follow_up_36_month_arm_1	10.8	14.1
initial_visit_arm_1	4.4	7.1	194	11.2	16.2	0.691358
follow_up_12_month_arm_1	5.9	9.2	153	14.3	22.2	0.644144
follow_up_24_month_arm_1	7.4	11.5	182	13.1	20.9	0.626794
follow_up_36_month_arm_1	9.7	14.6	179	18.3	24	0.7625
initial_visit_arm_1	17.1	22	388	25.1	27.8	0.902878
follow_up_12_month_arm_1
initial_visit_arm_1	15.1	20.8	1012	34.1	21.1	1.61611
follow_up_12_month_arm_1	13.3	18.7	900	32.8	26.2	1.25191
follow_up_24_month_arm_1	14.6	19.2	1021	33.3	25.2	1.32143
follow_up_36_month_arm_1	15.7	20.5	1153	35.6	26.7	1.33333
initial_visit_arm_1	4.4	8.3	199	11.6	18.4	0.630435
follow_up_12_month_arm_1	8.1	15.5	223	12.6	21.1	0.597156
follow_up_24_month_arm_1	10.8	19.7	126	17.6	26.2	0.671756
follow_up_36_month_arm_1	17.2	26.3	391	31.5	33	0.954545
initial_visit_arm_1	10.5	18	263	16.9	22.2	0.761261
follow_up_12_month_arm_1	9.5	16.3	189	15.9	21.1	0.753555
follow_up_24_month_arm_1
initial_visit_arm_1	7	11.3	388	12.1	19.7	0.614213
follow_up_12_month_arm_1	7.3	11.4	115	14.5	21.3	0.680751
follow_up_24_month_arm_1	8.3	12.6	41	16.3	20.5	0.795122
follow_up_36_month_arm_1	8.3	12.6	191	17	21.3	0.798122
initial_visit_arm_1	1.8	3	253	12.9	16	0.80625
initial_visit_arm_1	25.5	30.4	1683	42	28.9	1.45329
follow_up_12_month_arm_1	24.7	30.1	1591	42.7	28.5	1.49825
follow_up_24_month_arm_1	20.5	25.8	1440	37.3	25.3	1.47431
follow_up_36_month_arm_1	18.6	24.5
initial_visit_arm_1			1188	40.5	31.9	1.26959
follow_up_12_month_arm_1
follow_up_24_month_arm_1
follow_up_36_month_arm_1
initial_visit_arm_1	28.6	30.7
follow_up_12_month_arm_1	18.6	23.1
follow_up_24_month_arm_1	19.1	23.8
follow_up_36_month_arm_1	12.6	16.9
initial_visit_arm_1	25	29.3	469	31.1	31.4	0.990446
follow_up_12_month_arm_1	25.6	29.3	654	35.2	33.5	1.05075
follow_up_24_month_arm_1	17.3	21.8	688	21	21	1
initial_visit_arm_1	9.7	13.4	415	21	25.5	0.823529
follow_up_12_month_arm_1	8.8	12.4	477	17	22.5	0.755556
follow_up_24_month_arm_1	11.4	15.5
initial_visit_arm_1	15	20.5	390	31.4	31.3	1.00319
follow_up_12_month_arm_1	14.9	20.7
initial_visit_arm_1	17.2	21.4	469	29	27.3	1.06227
follow_up_12_month_arm_1	19.3	23.3
