# Supplementary material for: Progression of carotid intima-media thickness, visceral fat accumulation and metabolic derangement in people living with HIV initiating antiretroviral therapy: A prospective cohort study at Thailand’s tertiary care center
Source: PLoS One. 2025 Oct 30;20(10):e0335242. doi: 10.1371/journal.pone.0335242 (PMC12574832; doi:10.1371/journal.pone.0335242)
Supplement: S9 Table — Individual-level ultrasound measurements of carotid intima-media thickness collected at baseline and at 12, 24, and 36 months of antiretroviral therapy. Parameters include right and left common carotid artery (proximal, mid, distal), carotid bifurcation, and internal carotid artery segments. Data are provided as a CSV file and archived in Figshare (DOI: 10.6084/m9.figshare.30032515). (XLSX) [file pone.0335242.s009.xlsx]

## Sheet: IMT
redcap_event_name	RCCA prox	RCCAmid	RCCAdistal	Rbif	RICA	LCCA prox	LCCAmid	LCCAdistal	Lbif	LICA
initial_visit_arm_1
follow_up_12_month_arm_1	0.44	0.36	0.51	0.52	0.47	0.4	0.4	0.46	0.43	0.31
follow_up_24_month_arm_1
follow_up_36_month_arm_1
initial_visit_arm_1
follow_up_12_month_arm_1
follow_up_24_month_arm_1
follow_up_36_month_arm_1
initial_visit_arm_1
follow_up_12_month_arm_1
follow_up_24_month_arm_1
follow_up_36_month_arm_1
initial_visit_arm_1
follow_up_12_month_arm_1
follow_up_24_month_arm_1
follow_up_36_month_arm_1
initial_visit_arm_1
follow_up_12_month_arm_1
follow_up_24_month_arm_1
follow_up_36_month_arm_1
initial_visit_arm_1
follow_up_12_month_arm_1
follow_up_24_month_arm_1
follow_up_36_month_arm_1
initial_visit_arm_1
follow_up_12_month_arm_1
follow_up_24_month_arm_1
follow_up_36_month_arm_1
initial_visit_arm_1
follow_up_12_month_arm_1
follow_up_24_month_arm_1
follow_up_36_month_arm_1
initial_visit_arm_1
follow_up_12_month_arm_1
follow_up_24_month_arm_1
follow_up_36_month_arm_1
initial_visit_arm_1
follow_up_12_month_arm_1
follow_up_24_month_arm_1
follow_up_36_month_arm_1
initial_visit_arm_1
follow_up_12_month_arm_1
follow_up_24_month_arm_1
follow_up_36_month_arm_1
initial_visit_arm_1
follow_up_12_month_arm_1
initial_visit_arm_1	0.51	0.52	0.52	0.55	0.74	0.59	0.48	0.54	0.59	0.59
follow_up_4_months_arm_1
follow_up_12_month_arm_1	0.54	0.44	0.47	0.54	0.4	0.51	0.6	0.51	0.54	0.48
follow_up_24_month_arm_1	0.54	0.44	0.47	0.54	0.4	0.51	0.6	0.51	0.54	0.48
follow_up_36_month_arm_1	0.55	0.52	0.44	0.64	0.64	0.56	0.64	0.55	0.84	0.6
initial_visit_arm_1
follow_up_12_month_arm_1
follow_up_24_month_arm_1
follow_up_36_month_arm_1
initial_visit_arm_1	0.72	0.64	0.44	0.98	0.47	0.63	0.6	0.52	0.76	0.43
follow_up_12_month_arm_1	0.72	0.64	0.44	0.98	0.47	0.63	0.6	0.52	0.76	0.43
follow_up_24_month_arm_1	0.68	0.6	0.52	0.62	0.68	0.47	0.64	0.52	0.85	0.56
follow_up_36_month_arm_1	0.76	0.72	0.63	0.7	0.66	0.56	0.56	0.6	0.67	0.64
initial_visit_arm_1	0.68	0.56	0.56	0.6	0.71	0.52	0.68	0.59	0.83	0.66
follow_up_12_month_arm_1	0.52	0.44	0.48	0.52	0.72	0.51	0.67	0.52	0.55	0.58
follow_up_24_month_arm_1	0.6	0.52	0.6	0.55	0.63	0.55	0.43	0.6	0.57	0.49
follow_up_36_month_arm_1	0.6	0.47	0.52	0.63	0.66	0.48	0.64	0.68	0.67	0.6
initial_visit_arm_1	0.52	0.48	0.44	0.48	0.56	0.48	0.51	0.48	0.54	0.43
follow_up_12_month_arm_1	0.56	0.44	0.52	0.56	0.55	0.52	0.52	0.56	0.68	0.47
follow_up_24_month_arm_1
initial_visit_arm_1	0.68	0.52	0.55	0.63	0.54	0.72	0.56	0.62	0.58	0.59
follow_up_12_month_arm_1	0.64	0.52	0.56	0.64	0.36	0.71	0.64	0.8	0.56	0.64
follow_up_24_month_arm_1	0.72	0.64	0.55	0.59	0.56	0.72	0.52	0.56	0.63	0.48
follow_up_36_month_arm_1	0.56	0.48	0.56	0.72	0.48	0.6	0.63	0.63	0.61	0.48
initial_visit_arm_1	0.64	0.56	0.6	0.72	0.51	0.48	0.52	0.52	0.51	0.43
follow_up_12_month_arm_1	0.52	0.52	0.64	0.58	0.57	0.5	0.52	0.56	0.66	0.47
follow_up_24_month_arm_1	0.56	0.43	0.56	0.76	0.66	0.48	0.48	0.56	0.76	0.87
follow_up_36_month_arm_1	0.55	0.63	0.52	0.66	0.84	0.48	0.6	0.52	0.76	0.72
initial_visit_arm_1	0.56	0.59	0.68	0.64	0.66	0.68	0.65	0.59	0.68	0.68
follow_up_12_month_arm_1	0.6	0.55	0.6	0.93	0.7	0.68	0.64	0.74	0.76	0.67
follow_up_24_month_arm_1	0.55	0.56	0.64	0.91	0.58	0.68	0.56	0.56	0.63	0.64
follow_up_36_month_arm_1	0.64	0.56	0.64	1.05	0.64	0.68	0.6	0.72	0.72	0.57
initial_visit_arm_1	0.7	0.68	0.56	0.64	0.47	0.52	0.6	0.56	0.6	0.48
follow_up_12_month_arm_1	0.52	0.52	0.55	0.52	0.45	0.59	0.52	0.6	0.55	0.43
follow_up_24_month_arm_1	0.68	0.48	0.6	0.52	0.56	0.46	0.52	0.56	0.86	0.71
follow_up_36_month_arm_1
initial_visit_arm_1	0.4	0.48	0.72	0.51	0.59	0.6	0.51	0.48	0.76	0.7
follow_up_12_month_arm_1
follow_up_24_month_arm_1	0.52	0.6	0.64	0.67	0.36	0.56	0.56	0.47	0.84	0.59
follow_up_36_month_arm_1	0.6	0.56	0.52	0.72	0.48	0.52	0.56	0.52	0.6	0.48
initial_visit_arm_1	0.56	0.56	0.67	0.6	0.78	0.71	0.63	0.71	0.6	0.87
follow_up_12_month_arm_1	0.68	0.71	0.89	0.8	0.72	0.59	0.64	0.67	0.73	0.61
follow_up_24_month_arm_1	0.64	0.56	0.72	0.58	0.83	0.95	0.67	0.75	0.75	0.87
follow_up_36_month_arm_1	0.59	0.56	0.59	1	0.77	0.56	0.6	0.71	0.74	1.02
initial_visit_arm_1	0.51	0.52	0.6	0.72	0.68	0.58	0.52	0.5	0.56	0.71
follow_up_12_month_arm_1	0.68	0.52	0.68	0.52	0.76	0.55	0.64	0.6	0.55	0.64
follow_up_24_month_arm_1	0.66	0.48	0.56	0.77	0.8	0.5	0.56	0.52	0.65	0.8
follow_up_36_month_arm_1	0.58	0.47	0.6	0.76	0.52	0.51	0.52	0.56	0.52	0.8
initial_visit_arm_1	0.6	0.48	0.64	0.65	0.49	0.52	0.48	0.64	0.78	0.62
follow_up_12_month_arm_1	0.52	0.44	0.63	0.68	0.43	0.52	0.52	0.59	0.51	0.59
follow_up_24_month_arm_1	0.52	0.51	0.48	0.59	0.48	0.48	0.48	0.72	0.7	0.71
follow_up_36_month_arm_1	0.51	0.52	0.64	0.68	0.56	0.56	0.6	0.72	0.63	0.6
initial_visit_arm_1	0.56	0.52	0.64	0.67	0.64	0.56	0.6	0.48	0.65	0.77
follow_up_12_month_arm_1	0.56	0.52	0.67	0.79	0.57	0.6	0.56	0.6	0.75	0.59
initial_visit_arm_1	0.56	0.47	0.64	0.51	0.6	0.43	0.6	0.72	0.51	0.44
follow_up_12_month_arm_1	0.48	0.48	0.71	0.58	0.52	0.43	0.48	0.62	0.61	0.51
follow_up_24_month_arm_1	0.51	0.39	0.68	0.63	0.61	0.44	0.52	0.48	0.65	0.77
follow_up_36_month_arm_1	0.48	0.68	0.8	0.72	0.59	0.48	0.48	0.64	0.65	0.47
initial_visit_arm_1	0.6	0.52	0.68	0.67	0.65	0.56	0.52	0.67	0.65	0.57
follow_up_12_month_arm_1	0.6	0.56	0.6	0.93	0.68	0.64	0.6	0.64	0.64	0.63
follow_up_24_month_arm_1	0.56	0.52	0.52	0.98	0.68	0.52	0.6	0.72	0.91	0.66
follow_up_36_month_arm_1
initial_visit_arm_1	0.67	0.6	0.64	0.74	0.75	0.56	0.56	0.59	0.63	0.63
follow_up_12_month_arm_1	0.68	0.64	0.72	0.66	0.75	0.55	0.56	0.6	0.55	0.59
follow_up_24_month_arm_1	0.64	0.64	0.6	0.76	0.76	0.43	0.52	0.56	0.59	0.76
follow_up_36_month_arm_1	0.72	0.64	0.68	0.67	0.8	0.55	0.56	0.56	0.55	0.7
initial_visit_arm_1	0.6	0.47	0.63	0.35	0.43	0.56	0.52	0.48	0.47	0.61
follow_up_12_month_arm_1	0.64	0.52	0.64	0.44	0.31	0.51	0.44	0.47	0.72	0.6
initial_visit_arm_1	0.52	0.6	0.63	0.59	0.34	0.68	0.76	0.6	0.61	0.36
follow_up_12_month_arm_1	0.6	0.63	0.72	0.62	0.59	0.56	0.72	0.63	0.66	0.56
follow_up_24_month_arm_1	0.55	0.47	0.76	0.8	0.56	0.51	0.64	0.64	0.67	0.56
follow_up_36_month_arm_1	0.59	0.71	0.72	0.6	0.52	0.64	0.68	0.64	0.64	0.52
initial_visit_arm_1	0.64	0.68	0.8	0.56	0.57	0.71	0.56	0.68	0.79	0.54
follow_up_12_month_arm_1	0.68	0.68	0.68	0.66	0.75	0.72	0.76	0.71	0.81	0.78
follow_up_24_month_arm_1	0.64	0.64	0.64	0.89	0.66	0.71	0.56	0.64	0.84	0.79
follow_up_36_month_arm_1	0.76	0.68	0.6	0.78	0.72	0.64	0.6	0.71	0.9	0.67
initial_visit_arm_1	0.52	0.52	0.63	0.76	0.52	0.48	0.48	0.56	0.71	0.53
follow_up_12_month_arm_1	0.59	0.52	0.78	0.7	0.6	0.54	0.52	0.51	0.67	0.56
initial_visit_arm_1	0.56	0.48	0.44	0.44	0.56	0.52	0.6	0.56	0.6	0.59
follow_up_12_month_arm_1	0.64	0.51	0.6	0.54	0.71	0.6	0.56	0.64	0.81	0.56
follow_up_24_month_arm_1	0.52	0.48	0.52	0.67	0.59	0.6	0.68	0.67	0.68	0.68
follow_up_36_month_arm_1	0.6	0.64	0.6	0.61	0.53	0.64	0.72	0.68	0.56	0.56
initial_visit_arm_1	0.56	0.56	0.56	0.63	0.78	0.48	0.56	0.68	0.65	0.67
follow_up_12_month_arm_1	0.51	0.64	0.52	0.77	0.7	0.55	0.52	0.52	0.66	0.48
follow_up_24_month_arm_1	0.55	0.56	0.64	0.72	0.58	0.56	0.52	0.64	0.64	0.6
follow_up_36_month_arm_1	0.55	0.6	0.52	0.66	0.72	0.51	0.56	0.6	0.63	0.67
initial_visit_arm_1	0.56	0.48	0.48	0.55	0.55	0.47	0.52	0.56	0.76	0.31
follow_up_12_month_arm_1	0.48	0.52	0.59	0.64	0.58	0.52	0.56	0.47	0.52	0.61
follow_up_24_month_arm_1	0.48	0.52	0.56	0.72	0.67	0.56	0.56	0.52	0.6	0.6
follow_up_36_month_arm_1	0.59	0.48	0.52	0.4	0.71	0.48	0.44	0.52	0.6	0.6
initial_visit_arm_1	0.52	0.52	0.48	0.68	0.53	0.51	0.52	0.55	0.6	0.71
follow_up_12_month_arm_1	0.52	0.56	0.52	0.71	0.55	0.48	0.44	0.48	0.75	0.62
follow_up_24_month_arm_1	0.56	0.6	0.52	0.7	0.58	0.48	0.48	0.44	0.74	0.58
follow_up_30_month_arm_1
follow_up_36_month_arm_1	0.6	0.52	0.44	0.67	0.51	0.63	0.44	0.59	0.69	0.67
initial_visit_arm_1	0.52	0.48	0.56	0.5	0.54	0.44	0.44	0.47	0.51	0.4
follow_up_12_month_arm_1	0.52	0.44	0.44	0.54	0.68	0.46	0.48	0.48	0.58	0.69
follow_up_24_month_arm_1	0.56	0.52	0.6	0.47	0.56	0.56	0.6	0.52	0.6	0.64
follow_up_36_month_arm_1	0.8	0.6	0.56	0.66	0.56	0.56	0.6	0.6	0.77	0.72
initial_visit_arm_1	0.56	0.52	0.76	0.63	0.51	0.64	0.72	0.64	0.75	0.55
follow_up_12_month_arm_1	0.68	0.64	0.83	0.63	0.48	0.52	0.68	0.76	0.75	1.48
follow_up_24_month_arm_1	0.67	0.48	0.59	0.8	0.59	0.51	0.64	0.68	0.78	0.61
follow_up_36_month_arm_1	0.72	0.64	0.89	0.81	0.64	0.56	0.72	0.8	0.64	1.12
initial_visit_arm_1	0.52	0.51	0.64	0.44	0.45	0.48	0.52	0.63	0.68	0.68
follow_up_12_month_arm_1	0.64	0.31	0.55	0.62	0.35	0.47	0.52	0.64	0.74	0.55
follow_up_24_month_arm_1	0.48	0.55	0.72	0.8	0.85	0.68	0.48	0.52	0.74	0.71
follow_up_36_month_arm_1	0.51	0.52	0.52	0.69	0.6	0.6	0.52	0.67	0.72	0.6
initial_visit_arm_1	0.59	0.44	0.56	0.4	0.4	0.56	0.48	0.55	0.51	0.54
follow_up_12_month_arm_1	0.6	0.52	0.48	0.55	0.51	0.54	0.48	0.59	0.57	0.56
follow_up_24_month_arm_1	0.55	0.51	0.56	0.55	0.49	0.52	0.56	0.43	0.78	0.48
initial_visit_arm_1	0.6	0.6	0.63	0.85	0.67	0.55	0.6	0.58	0.78	0.52
follow_up_12_month_arm_1	0.63	0.52	0.52	0.68	0.47	0.64	0.52	0.55	0.8	0.76
follow_up_24_month_arm_1	0.63	0.72	0.6	0.91	0.71	0.56	0.64	0.6	0.82	0.62
follow_up_36_month_arm_1	0.56	0.52	0.52	0.52	0.66	0.64	0.64	0.59	0.74	0.67
initial_visit_arm_1	0.64	0.6	0.45	0.53	0.51	0.62	0.64	0.82	0.56	0.72
follow_up_12_month_arm_1	0.64	0.52	0.48	0.64	1.06	0.6	0.55	0.6	0.63	0.7
follow_up_24_month_arm_1
follow_up_36_month_arm_1	0.56	0.56	0.6	0.65	0.73	0.63	0.64	0.72	0.8	0.78
initial_visit_arm_1	0.59	0.56	0.56	0.64	0.61	0.55	0.48	0.64	0.85	0.56
follow_up_12_month_arm_1	0.59	0.52	0.55	0.64	0.64	0.59	0.52	0.52	0.76	0.4
follow_up_24_month_arm_1	0.6	0.56	0.52	0.68	0.5	0.48	0.48	0.6	0.62	0.42
follow_up_36_month_arm_1	0.63	0.48	0.48	0.76	0.52	0.6	0.52	0.52	0.64	0.47
initial_visit_arm_1	0.56	0.56	0.62	0.63	0.56	0.56	0.52	0.48	0.72	0.73
follow_up_12_month_arm_1	0.72	0.52	0.48	0.64	0.5	0.63	0.47	0.64	0.76	0.56
follow_up_24_month_arm_1	0.4	0.44	0.52	0.84	0.73	0.52	0.52	0.64	0.71	0.55
follow_up_36_month_arm_1	0.44	0.48	0.52	0.75	0.7	0.48	0.6	0.6	0.71	0.63
initial_visit_arm_1	0.63	0.76	0.64	0.68	0.71	0.58	0.76	0.72	0.74	0.53
follow_up_12_month_arm_1	0.75	0.74	0.6	0.66	0.76	0.59	0.56	0.6	0.72	0.96
follow_up_24_month_arm_1	0.8	0.76	0.56	0.63	0.76	0.68	0.64	0.76	0.84	0.84
follow_up_36_month_arm_1	0.64	0.51	0.8	0.8	0.82	0.74	0.83	0.65	0.71	0.65
initial_visit_arm_1	0.6	0.52	0.56	0.48	0.56	0.59	0.56	0.56	0.71	0.69
follow_up_12_month_arm_1	0.6	0.6	0.59	0.69	0.67	0.59	0.48	0.64	0.84	0.87
follow_up_24_month_arm_1	0.6	0.59	0.56	0.6	0.7	0.55	0.6	0.68	0.68	0.84
follow_up_36_month_arm_1	0.6	0.52	0.52	0.76	0.63	0.54	0.6	0.64	0.93	0.62
initial_visit_arm_1	0.55	0.56	0.75	0.61	0.66	0.76	0.52	0.64	0.55	0.71
follow_up_12_month_arm_1	0.52	0.59	0.87	0.6	0.78	0.6	0.56	0.71	0.64	0.35
follow_up_24_month_arm_1	0.55	0.6	0.47	0.61	0.63	0.56	0.48	0.72	0.57	0.59
follow_up_36_month_arm_1	0.59	0.56	0.76	0.89	0.54	0.56	0.52	0.64	0.83	0.68
initial_visit_arm_1	0.56	0.52	0.63	0.73	0.66	0.64	0.68	0.52	0.68	0.86
follow_up_12_month_arm_1	0.6	0.68	0.79	0.59	0.7	0.71	0.72	0.56	0.75	0.63
follow_up_24_month_arm_1	0.68	0.64	0.75	0.77	0.85	0.59	0.6	0.52	0.84	0.67
follow_up_36_month_arm_1	0.63	0.6	0.76	0.75	0.71	0.71	0.64	0.56	0.71	0.92
initial_visit_arm_1	0.56	0.64	0.56	0.52	0.46	0.56	0.55	0.54	0.68	0.54
follow_up_12_month_arm_1	0.6	0.6	0.59	0.48	0.63	0.71	0.48	0.55	0.66	0.64
initial_visit_arm_1	0.56	0.56	0.62	0.64	0.51	0.58	0.6	0.6	0.75	0.6
follow_up_12_month_arm_1
initial_visit_arm_1	0.67	0.88	0.76	1.01	0.75	0.75	0.68	0.8	1.45	0.84
follow_up_12_month_arm_1	0.64	0.72	0.68	0.88	0.84	0.72	0.68	0.68	1.32	0.94
follow_up_24_month_arm_1	0.6	0.68	0.92	0.75	0.88	0.68	0.68	0.64	1.07	1.01
follow_up_36_month_arm_1	0.75	0.71	0.64	1.04	0.86	0.64	0.64	0.72	1.23	0.82
initial_visit_arm_1
follow_up_12_month_arm_1
follow_up_24_month_arm_1
follow_up_36_month_arm_1
initial_visit_arm_1	0.6	0.48	0.48	0.68	0.51	0.56	0.6	0.55	0.72	0.6
follow_up_12_month_arm_1	0.59	0.56	0.56	0.75	0.6	0.48	0.56	0.52	0.6	0.36
follow_up_24_month_arm_1	0.66	0.56	0.48	0.68	0.67	0.55	0.64	0.64	0.56	0.44
follow_up_36_month_arm_1	0.59	0.52	0.52	0.84	0.47	0.51	0.52	0.6	0.72	0.44
initial_visit_arm_1	0.55	0.52	0.6	0.31	0.27	0.56	0.51	0.59	0.66	0.4
follow_up_12_month_arm_1	0.48	0.52	0.52	0.79	0.56	0.6	0.52	0.56	0.68	0.68
follow_up_24_month_arm_1
follow_up_36_month_arm_1	0.56	0.56	0.56	0.49	0.44	0.52	0.52	0.52	0.52	0.59
initial_visit_arm_1	0.52	0.44	0.48	0.6	0.64	0.57	0.52	0.4	0.36	0.42
follow_up_12_month_arm_1	0.6	0.52	0.44	0.59	0.64	0.55	0.48	0.47	0.56	0.52
follow_up_24_month_arm_1	0.56	0.4	0.4	0.6	0.64	0.47	0.48	0.44	0.52	0.44
follow_up_36_month_arm_1	0.56	0.4	0.44	0.67	0.47	0.56	0.44	0.4	0.59	0.51
initial_visit_arm_1	0.6	0.52	0.4	0.64	0.6	0.56	0.52	0.52	0.63	0.52
follow_up_12_month_arm_1	0.6	0.51	0.56	0.72	0.63	0.64	0.54	0.6	0.82	0.71
follow_up_24_month_arm_1	0.68	0.56	0.6	0.66	0.63	0.56	0.52	0.64	0.8	0.42
follow_up_36_month_arm_1	0.68	0.6	0.56	0.61	0.48	0.6	0.52	0.52	0.86	0.76
initial_visit_arm_1	0.52	0.6	0.48	0.52	0.4	0.51	0.48	0.56	0.63	0.59
follow_up_12_month_arm_1	0.6	0.48	0.48	0.58	0.56	0.56	0.64	0.56	0.63	0.52
follow_up_24_month_arm_1	0.64	0.4	0.56	0.67	0.56	0.44	0.56	0.56	0.6	0.48
initial_visit_arm_1	0.72	0.51	0.43	0.54	0.47	0.52	0.43	0.56	0.48	0.52
follow_up_12_month_arm_1	0.59	0.47	0.51	0.58	0.48	0.52	0.44	0.48	0.7	0.47
initial_visit_arm_1	0.56	0.44	0.54	0.68	0.62	0.51	0.44	0.47	0.53	0.71
follow_up_12_month_arm_1
initial_visit_arm_1	0.52	0.48	0.56	0.59	0.68	0.44	0.44	0.77	0.73	0.63
follow_up_12_month_arm_1	0.55	0.51	0.52	0.73	0.45	0.55	0.44	0.44	0.68	0.47
follow_up_24_month_arm_1	0.52	0.52	0.52	0.72	0.62	0.43	0.44	0.52	0.6	0.64
follow_up_36_month_arm_1	0.55	0.68	0.43	0.47	0.62	0.55	0.58	0.48	0.49	0.55
initial_visit_arm_1	0.55	0.48	0.6	0.55	0.71	0.56	0.52	0.56	0.56	0.67
follow_up_12_month_arm_1	0.6	0.48	0.44	0.71	0.56	0.6	0.6	0.44	0.64	0.59
follow_up_24_month_arm_1	0.51	0.48	0.48	0.64	0.48	0.62	0.56	0.52	0.56	0.59
follow_up_36_month_arm_1	0.48	0.47	0.55	0.7	0.63	0.6	0.44	0.52	1.04	0.63
initial_visit_arm_1	0.71	0.44	0.47	0.51	0.56	0.56	0.47	0.44	0.51	0.6
follow_up_12_month_arm_1	0.63	0.52	0.56	0.63	0.4	0.48	0.52	0.44	0.64	0.56
follow_up_24_month_arm_1	0.64	0.51	0.52	0.52	0.71	0.56	0.56	0.84	0.76	0.59
follow_up_36_month_arm_1	0.67	0.48	0.48	0.62	0.44	0.55	0.52	0.52	0.62	0.71
initial_visit_arm_1	0.6	0.68	0.86	0.66	0.71	0.68	0.64	0.76	0.8	0.77
follow_up_12_month_arm_1	0.6	0.72	0.56	0.84	0.72	0.68	0.56	0.64	1.11	0.64
follow_up_24_month_arm_1	0.68	0.52	0.59	0.68	0.76	0.64	0.76	0.76	1	0.6
follow_up_36_month_arm_1	0.64	0.6	0.56	1.02	0.59	0.72	0.64	0.68	1.28	0.64
initial_visit_arm_1	0.52	0.32	0.48	0.57	0.71	0.43	0.44	0.52	0.64	0.77
follow_up_12_month_arm_1	0.56	0.52	0.48	0.59	0.67	0.51	0.44	0.48	0.72	0.53
follow_up_24_month_arm_1	0.35	0.56	0.48	0.7	0.55	0.43	0.52	0.6	0.81	0.64
follow_up_36_month_arm_1	0.52	0.44	0.52	0.63	0.44	0.5	0.48	0.56	0.56	0.67
initial_visit_arm_1	0.56	0.64	0.72	0.83	0.5	0.6	0.68	0.72	0.81	0.66
follow_up_12_month_arm_1	0.59	0.68	0.64	0.81	0.66	0.71	0.56	0.68	0.88	0.64
follow_up_24_month_arm_1	0.58	0.7	0.67	0.88	0.56	0.63	0.67	0.64	0.94	0.59
follow_up_36_month_arm_1	0.64	0.56	0.68	0.96	0.55	0.63	0.6	0.6	0.75	0.72
initial_visit_arm_1	0.56	0.44	0.52	0.44	0.43	0.43	0.6	0.48	0.56	0.52
follow_up_12_month_arm_1	0.56	0.46	0.82	0.56	0.68	0.55	0.27	0.52	0.64	0.63
follow_up_24_month_arm_1	0.43	0.56	0.55	0.64	0.8	0.55	0.44	0.47	0.64	0.64
follow_up_36_month_arm_1	0.6	0.59	0.52	0.71	1	0.44	0.55	0.4	0.55	0.52
initial_visit_arm_1	0.56	0.36	0.45	0.6	0.53	0.48	0.44	0.62	0.66	0.43
follow_up_12_month_arm_1
initial_visit_arm_1	0.6	0.6	0.59	0.56	0.4	0.8	0.55	0.76	0.87	0.63
initial_visit_arm_1	0.63	0.48	0.52	0.68	0.72	0.56	0.52	0.52	0.76	0.65
follow_up_12_month_arm_1	0.64	0.6	0.56	0.73	0.72	0.6	0.64	0.56	0.67	0.68
follow_up_24_month_arm_1	0.64	0.55	0.73	0.78	0.64	0.56	0.68	0.52	0.87	0.51
follow_up_36_month_arm_1	0.67	0.6	0.6	0.8	0.41	0.68	0.64	0.64	1.35	0.8
initial_visit_arm_1	0.64	0.6	0.56	0.68	0.52	0.56	0.52	0.48	0.55	0.59
follow_up_12_month_arm_1	0.56	0.52	0.6	0.62	0.39	0.56	0.48	0.56	0.59	0.49
follow_up_24_month_arm_1	0.64	0.56	0.64	0.6	0.57	0.48	0.56	0.6	0.66	0.62
follow_up_36_month_arm_1	0.64	0.6	0.56	0.66	0.58	0.48	0.52	0.64	0.56	0.65
initial_visit_arm_1	0.6	0.6	0.58	0.68	0.61	0.44	0.36	0.52	0.36	0.62
follow_up_12_month_arm_1	0.68	0.56	0.6	0.82	0.54	0.56	0.4	0.48	0.52	0.62
follow_up_24_month_arm_1	0.6	0.56	0.56	0.7	0.56	0.55	0.4	0.48	0.62	0.62
follow_up_36_month_arm_1	0.64	0.56	0.48	0.59	0.71	0.52	0.52	0.4	0.68	0.65
initial_visit_arm_1	0.59	0.52	0.52	0.47	0.42	0.52	0.44	0.6	0.48	0.82
follow_up_12_month_arm_1	0.52	0.44	0.44	0.4	0.72	0.48	0.48	0.56	0.5	0.78
follow_up_24_month_arm_1	0.52	0.44	0.48	0.7	0.72	0.6	0.48	0.6	0.78	0.61
follow_up_36_month_arm_1	0.56	0.48	0.44	0.75	0.72	0.52	0.56	0.6	0.9	0.8
initial_visit_arm_1	0.68	0.68	0.8	0.75	0.51	0.6	0.6	0.72	0.67	0.6
follow_up_12_month_arm_1	0.6	0.64	0.64	0.8	0.64	0.56	0.64	0.72	0.8	0.6
follow_up_24_month_arm_1	0.82	0.68	0.92	0.72	0.49	0.64	0.68	0.72	0.76	0.4
follow_up_36_month_arm_1	0.63	0.64	0.72	0.6	0.6	0.6	0.56	0.72	0.83	0.67
initial_visit_arm_1	0.56	0.56	0.52	0.6	0.36	0.51	0.48	0.56	0.47	0.51
initial_visit_arm_1	0.72	0.52	0.48	0.81	0.52	0.8	0.68	0.49	0.67	0.61
follow_up_12_month_arm_1	0.66	0.56	0.55	0.92	0.56	0.59	0.6	0.64	0.56	0.48
follow_up_24_month_arm_1	0.64	0.52	0.64	1.08	0.72	0.64	0.6	0.64	0.69	0.8
follow_up_36_month_arm_1	0.75	0.56	0.71	1.16	0.36	0.55	0.84	0.76	0.56	0.6
initial_visit_arm_1	0.56	0.51	0.55	0.61	0.54	0.55	0.44	0.47	0.87	0.6
follow_up_12_month_arm_1	0.48	0.56	0.48	0.61	0.52	0.52	0.56	0.48	0.63	0.44
follow_up_24_month_arm_1	0.6	0.52	0.52	0.48	0.51	0.68	0.44	0.48	0.5	0.56
follow_up_36_month_arm_1	0.68	0.61	0.6	0.5	0.33	0.51	0.36	0.52	0.51	0.59
initial_visit_arm_1	0.4	0.43	0.6	0.51	0.92	0.61	0.59	0.56	0.68	0.68
follow_up_12_month_arm_1	0.52	0.44	0.48	0.61	0.32	0.55	0.52	0.64	0.64	0.6
follow_up_24_month_arm_1	0.55	0.48	0.52	0.68	0.52	0.6	0.56	0.6	0.68	0.6
follow_up_36_month_arm_1	0.48	0.344	0.48	0.74	0.64	0.47	0.52	0.56	0.75	0.56
initial_visit_arm_1	0.7	0.72	0.64	0.76	0.8	0.56	0.67	0.6	1.14	0.67
follow_up_12_month_arm_1	0.73	0.63	0.76	0.72	1.12	0.55	0.63	0.64	0.84	0.92
follow_up_24_month_arm_1	0.7	0.72	0.75	0.57	0.55	0.63	0.68	0.68	1.18	0.97
follow_up_36_month_arm_1	0.64	0.64	0.75	0.78	0.84	0.8	0.92	0.68	1.24	1.02
initial_visit_arm_1	0.59	0.47	0.46	0.46	0.62	0.47	0.44	0.47	0.5	0.65
follow_up_12_month_arm_1	0.68	0.59	0.52	0.58	0.58	0.47	0.52	0.56	0.51	0.62
follow_up_24_month_arm_1	0.62	0.39	0.59	0.67	0.53	0.55	0.48	0.4	0.61	0.69
follow_up_36_month_arm_1	0.52	0.52	0.56	0.5	1.03	0.56	0.52	0.48	0.76	0.67
initial_visit_arm_1	0.6	0.48	0.39	0.59	0.56	0.44	0.47	0.44	0.62	0.54
follow_up_12_month_arm_1	0.59	0.43	0.52	0.56	0.48	0.48	0.51	0.68	0.72	0.58
follow_up_24_month_arm_1	0.59	0.48	0.44	0.66	0.5	0.55	0.44	0.52	0.77	0.6
follow_up_36_month_arm_1	0.48	0.52	0.68	0.61	0.48	0.52	0.56	0.56	0.81	0.59
initial_visit_arm_1	0.76	0.8	0.84	0.84	1.16	0.63	0.72	0.86	1.06	0.76
follow_up_12_month_arm_1	0.64	0.88	0.92	1.12	0.75	0.64	0.84	0.86	1.13	0.75
follow_up_24_month_arm_1
follow_up_36_month_arm_1	0.64	0.96	0.84	1.2	0.89	0.56	0.8	0.92	1.25	1.03
initial_visit_arm_1	0.64	0.6	0.56	0.63	0.52	0.6	0.56	0.72	0.61	0.48
initial_visit_arm_1	0.52	0.56	0.6	0.65	0.9	0.55	0.52	0.52	0.66	0.68
follow_up_12_month_arm_1	0.56	0.56	0.56	0.71	0.79	0.6	0.48	0.52	0.56	0.65
follow_up_24_month_arm_1	0.6	0.6	0.71	0.77	0.7	0.59	0.64	0.76	0.7	0.64
follow_up_36_month_arm_1	0.42	0.55	0.6	0.9	0.76	0.68	0.56	0.68	0.62	0.69
initial_visit_arm_1	0.59	0.52	0.64	0.64	0.48	0.63	0.6	0.6	0.52	0.39
follow_up_12_month_arm_1	0.6	0.56	0.56	0.75	0.45	0.68	0.6	0.62	0.68	0.48
follow_up_24_month_arm_1	0.54	0.59	0.6	0.72	0.48	0.85	0.6	0.6	0.72	0.52
follow_up_36_month_arm_1	0.59	0.87	0.72	0.75	0.52	0.6	0.6	0.68	0.44	0.63
initial_visit_arm_1	0.56	0.64	0.52	0.64	0.83	0.56	0.6	0.68	0.76	0.67
follow_up_12_month_arm_1	0.68	0.52	0.6	0.6	0.58	0.55	0.68	0.64	0.6	0.59
follow_up_24_month_arm_1	0.64	0.56	0.63	0.43	0.5	0.64	0.56	0.68	0.85	0.63
follow_up_36_month_arm_1	0.56	0.56	0.63	0.56	0.59	0.71	0.72	0.6	0.75	0.56
initial_visit_arm_1	0.55	0.52	0.56	0.59	0.47	0.56	0.48	0.51	0.69	0.45
follow_up_12_month_arm_1	0.64	0.51	0.52	0.54	0.51	0.54	0.47	0.48	0.64	0.51
follow_up_24_month_arm_1	0.53	0.56	0.56	0.59	0.47	0.58	0.48	0.51	0.6	0.47
follow_up_36_month_arm_1	0.56	0.56	0.47	0.53	0.61	0.52	0.47	0.51	0.5	0.51
initial_visit_arm_1	0.51	0.56	0.56	0.85	0.71	0.52	0.56	0.48	0.71	0.8
follow_up_12_month_arm_1	0.47	0.56	0.6	0.83	0.6	0.59	0.6	0.64	0.71	0.81
follow_up_24_month_arm_1	0.7	0.56	0.52	0.76	0.71	0.59	0.64	0.56	0.88	0.47
follow_up_36_month_arm_1	0.56	0.6	0.8	0.86	0.59	0.56	0.6	0.62	0.81	0.68
initial_visit_arm_1	0.67	0.56	0.6	0.62	0.6	0.64	0.52	0.64	0.64	0.68
follow_up_12_month_arm_1	0.67	0.56	0.6	0.55	0.84	0.52	0.56	0.68	0.52	0.78
follow_up_24_month_arm_1	0.79	0.71	0.88	0.89	0.79	0.51	0.56	0.6	0.74	0.82
follow_up_36_month_arm_1	0.76	0.56	0.6	0.58	0.78	0.63	0.6	0.68	0.91	0.75
initial_visit_arm_1	0.6	0.6	0.64	0.71	0.59	0.56	0.52	0.71	0.63	0.64
follow_up_12_month_arm_1
initial_visit_arm_1	0.56	0.56	0.62	0.63	0.56	0.56	0.52	0.48	0.72	0.73
follow_up_12_month_arm_1	0.6	0.56	0.52	1.03	0.68	0.6	0.6	0.56	0.92	0.72
follow_up_24_month_arm_1	0.64	0.56	0.6	0.95	0.72	0.64	0.64	0.64	0.97	0.68
follow_up_36_month_arm_1	0.68	0.56	0.95	0.4	0.75	0.64	0.64	0.55	1.15	0.99
initial_visit_arm_1	0.55	0.44	0.48	0.8	0.66	0.48	0.44	0.55	0.74	0.73
follow_up_12_month_arm_1	0.55	0.48	0.6	0.76	0.75	0.47	0.56	0.49	0.68	0.56
follow_up_24_month_arm_1	0.56	0.52	0.67	0.62	0.77	0.56	0.52	0.56	0.81	0.72
follow_up_36_month_arm_1	0.52	0.56	0.51	1.27	0.76	0.52	0.52	0.52	1.15	0.7
initial_visit_arm_1	0.6	0.64	0.68	0.85	0.66	0.6	0.52	0.68	1	0.6
follow_up_12_month_arm_1	0.68	0.56	0.6	0.91	0.75	0.6	0.56	0.56	0.86	0.56
follow_up_24_month_arm_1	0.56	0.6	0.71	0.97	0.63	0.56	0.64	0.68	0.78	0.63
follow_up_36_month_arm_1	0.64	0.6	0.56	0.91	0.71	0.56	0.56	0.44	0.72	0.68
initial_visit_arm_1	0.52	0.56	0.48	0.48	0.58	0.51	0.6	0.56	0.52	0.46
follow_up_12_month_arm_1	0.6	0.55	0.48	0.6	0.52	0.47	0.52	0.56	0.76	0.35
follow_up_24_month_arm_1	0.56	0.48	0.6	0.68	0.54	0.48	0.6	0.52	0.64	0.46
follow_up_36_month_arm_1	0.64	0.56	0.52	0.71	0.44	0.51	0.6	0.6	0.56	0.44
initial_visit_arm_1	0.59	0.63	0.44	0.46	0.61	0.51	0.44	0.48	0.44	0.62
follow_up_12_month_arm_1
follow_up_24_month_arm_1	0.64	0.44	0.52	0.52	0.48	0.55	0.48	0.4	0.56	0.53
follow_up_36_month_arm_1	0.56	0.44	0.44	0.44	0.48	0.43	0.48	0.51	0.4	0.48
initial_visit_arm_1	0.56	0.56	0.6	0.58	0.48	0.52	0.44	0.48	0.64	0.55
follow_up_12_month_arm_1	0.56	0.56	0.6	0.7	0.48	0.48	0.52	0.64	0.67	0.55
follow_up_24_month_arm_1	0.52	0.48	0.48	0.55	0.55	0.52	0.56	0.56	0.99	0.56
follow_up_36_month_arm_1	0.6	0.56	0.52	0.56	0.41	0.56	0.56	0.64	1.08	0.66
initial_visit_arm_1	0.6	0.4	0.52	0.7	0.57	0.51	0.52	0.52	0.55	0.65
follow_up_12_month_arm_1	0.52	0.56	0.51	0.72	0.55	0.48	0.52	0.52	0.64	0.54
follow_up_24_month_arm_1	0.64	0.48	0.55	0.76	0.53	0.51	0.52	0.52	0.55	0.5
follow_up_36_month_arm_1	0.68	0.6	0.52	0.92	0.81	0.52	0.56	0.48	0.7	0.63
initial_visit_arm_1	0.64	0.52	0.52	0.67	0.75	0.52	0.48	0.51	0.83	0.64
follow_up_12_month_arm_1	0.48	0.64	0.44	0.63	0.85	0.56	0.56	0.6	0.75	0.52
follow_up_24_month_arm_1	0.48	0.6	0.76	1.16	0.87	0.55	0.68	0.72	1	1
initial_visit_arm_1	0.64	0.52	0.6	0.83	0.63	0.56	0.59	0.64	0.68	0.7
follow_up_12_month_arm_1	0.63	0.64	0.6	0.56	0.67	0.6	0.6	0.64	0.62	0.54
follow_up_24_month_arm_1	0.63	0.55	0.56	0.64	0.87	0.64	0.6	0.56	0.67	0.74
follow_up_36_month_arm_1	0.6	0.6	0.56	0.63	0.86	0.6	0.52	0.64	0.88	0.67
initial_visit_arm_1	0.72	0.58	0.64	0.76	0.75	0.59	0.6	0.72	1.02	0.66
follow_up_12_month_arm_1	0.71	0.59	0.64	1.45	0.74	0.63	0.64	0.67	1.89	0.71
follow_up_24_month_arm_1	0.68	0.72	0.76	1.59	0.63	0.63	0.76	0.83	2.01	0.8
initial_visit_arm_1	0.56	0.6	0.72	0.86	0.55	0.6	0.51	0.67	0.69	0.75
follow_up_12_month_arm_1	0.56	0.6	0.6	0.78	0.67	0.64	0.68	0.68	1.44	0.72
follow_up_24_month_arm_1	0.52	0.6	0.65	0.4	0.74	0.6	0.59	0.63	0.9	0.82
follow_up_36_month_arm_1	0.79	0.6	0.55	0.75	0.54	0.6	0.68	0.6	0.92	0.79
initial_visit_arm_1	0.6	0.48	0.51	0.46	0.76	0.56	0.52	0.4	0.51	0.38
follow_up_12_month_arm_1
initial_visit_arm_1	0.67	0.48	0.56	0.71	0.96	0.52	0.56	0.64	0.71	0.6
follow_up_12_month_arm_1	0.56	0.48	0.64	0.62	0.71	0.51	0.56	0.59	0.66	0.56
follow_up_24_month_arm_1	0.56	0.4	0.75	0.64	0.68	0.52	0.52	0.63	0.62	0.6
follow_up_36_month_arm_1	0.56	0.52	0.51	0.78	0.73	0.6	0.56	0.63	0.71	0.68
initial_visit_arm_1	0.56	0.63	0.76	0.72	0.6	0.44	0.4	0.52	0.45	0.32
follow_up_12_month_arm_1	0.51	0.63	0.68	0.6	0.51	0.56	0.48	0.52	0.8	0.32
follow_up_24_month_arm_1	0.52	0.48	0.52	0.56	0.6	0.52	0.48	0.48	0.88	0.56
follow_up_36_month_arm_1
initial_visit_arm_1
follow_up_12_month_arm_1	0.68	0.64	0.68	0.8	0.61	0.56	0.71	0.76	0.72	0.64
follow_up_24_month_arm_1	0.71	0.68	0.71	0.83	0.64	0.67	0.64	0.71	0.79	0.55
follow_up_36_month_arm_1	0.56	0.52	0.72	1.01	0.54	0.52	0.76	0.84	0.77	0.51
initial_visit_arm_1	0.64	0.52	0.59	0.94	0.6	0.63	0.64	0.67	0.63	0.6
follow_up_12_month_arm_1	0.68	0.48	0.47	0.56	0.51	0.66	0.56	0.56	0.63	0.47
follow_up_24_month_arm_1	0.64	0.47	0.64	0.89	0.59	0.64	0.64	0.56	0.64	0.44
follow_up_36_month_arm_1	0.72	0.52	0.63	0.74	0.6	0.56	0.56	0.56	0.56	0.51
initial_visit_arm_1	0.56	0.52	0.44	0.52	0.44	0.51	0.44	0.56	0.64	0.5
follow_up_12_month_arm_1	0.56	0.44	0.48	0.55	0.7	0.52	0.48	0.48	0.6	0.38
initial_visit_arm_1	0.56	0.7	0.84	1.04	0.8	0.8	0.8	0.76	0.67	0.65
follow_up_12_month_arm_1	0.63	0.68	0.6	0.76	0.52	0.59	0.75	0.67	0.94	0.52
follow_up_24_month_arm_1	0.65	0.63	0.68	0.74	0.44	0.59	0.6	0.63	1.44	0.32
follow_up_36_month_arm_1	0.63	0.68	0.64	0.72	0.92	0.63	0.67	0.64	0.69	1.13
initial_visit_arm_1	0.63	0.56	0.64	0.67	0.81	0.52	0.64	0.55	0.56	0.65
follow_up_12_month_arm_1	0.67	0.56	0.64	0.72	0.72	0.58	0.56	0.59	0.72	0.56
follow_up_24_month_arm_1	0.72	0.52	0.72	0.66	0.52	0.59	0.6	0.59	0.36	0.64
follow_up_36_month_arm_1	0.64	0.56	0.68	0.84	0.78	0.6	0.56	0.64	0.75	0.56
initial_visit_arm_1	0.44	0.6	0.6	0.65	0.46	0.48	0.44	0.52	1.39	0.47
follow_up_12_month_arm_1	0.52	0.56	0.58	0.64	0.44	0.4	0.52	0.56	0.6	0.64
follow_up_24_month_arm_1	0.44	0.52	0.52	0.56	0.47	0.52	0.44	0.44	0.8	0.6
follow_up_36_month_arm_1	0.52	0.44	0.44	0.59	0.62	0.52	0.56	0.56	1.47	0.69
initial_visit_arm_1	0.56	0.48	0.48	0.62	0.43	0.43	0.51	0.52	0.51	0.56
follow_up_12_month_arm_1
initial_visit_arm_1	0.48	0.47	0.56	0.49	0.84	0.47	0.48	0.52	0.65	0.74
follow_up_12_month_arm_1	0.55	0.43	0.47	0.59	0.48	0.43	0.56	0.47	0.39	0.63
follow_up_24_month_arm_1	0.52	0.48	0.58	0.63	0.64	0.4	0.48	0.48	0.68	0.5
follow_up_36_month_arm_1	0.52	0.48	0.66	0.67	0.52	0.44	0.55	0.52	0.74	0.59
initial_visit_arm_1	0.6	0.55	0.48	0.62	1	0.52	0.48	0.52	0.72	0.65
follow_up_12_month_arm_1
initial_visit_arm_1	0.55	0.52	0.52	0.52	0.78	0.52	0.51	0.6	0.87	0.64
follow_up_12_month_arm_1	0.67	0.51	0.68	0.73	0.6	0.59	0.51	0.6	0.75	0.88
follow_up_24_month_arm_1	0.55	0.52	0.68	0.68	0.71	0.51	0.56	0.72	0.89	0.62
follow_up_36_month_arm_1
initial_visit_arm_1	0.56	0.63	0.56	0.79	0.62	0.64	0.52	0.56	0.87	0.68
follow_up_12_month_arm_1	0.64	0.48	0.72	0.76	0.58	0.75	0.6	0.6	0.64	0.6
follow_up_24_month_arm_1
follow_up_36_month_arm_1	0.6	0.6	0.56	0.69	0.59	0.78	0.67	0.56	0.73	0.65
initial_visit_arm_1	0.52	0.48	0.75	0.44	0.67	0.56	0.48	0.52	0.85	0.68
follow_up_12_month_arm_1	0.52	0.48	0.75	0.44	0.67	0.56	0.48	0.52	0.85	0.68
follow_up_24_month_arm_1	0.56	0.42	0.64	0.63	0.71	0.56	0.56	0.56	0.71	0.8
follow_up_36_month_arm_1	0.64	0.48	0.56	0.71	0.64	0.6	0.56	0.56	0.92	0.4
initial_visit_arm_1	0.56	0.52	0.52	0.6	0.64	0.56	0.48	0.52	0.58	0.64
follow_up_12_month_arm_1	0.56	0.52	0.48	0.68	0.51	0.56	0.56	0.52	0.62	0.39
follow_up_24_month_arm_1	0.63	0.52	0.55	0.56	0.47	0.56	0.48	0.52	0.54	0.55
follow_up_36_month_arm_1	0.64	0.48	0.44	0.72	0.35	0.48	0.48	0.48	0.52	0.69
initial_visit_arm_1	0.56	0.48	0.52	0.76	0.53	0.56	0.56	0.71	0.51	0.59
follow_up_12_month_arm_1
follow_up_24_month_arm_1	0.6	0.64	0.64	0.77	0.33	0.6	0.6	0.87	1.15	0.89
follow_up_36_month_arm_1	0.6	0.6	0.72	0.75	0.55	0.64	0.56	0.6	0.78	0.8
initial_visit_arm_1	0.52	0.52	0.48	0.63	0.56	0.56	0.63	0.48	0.62	0.64
follow_up_12_month_arm_1	0.55	0.52	0.56	0.79	0.57	0.51	0.52	0.64	0.8	0.61
follow_up_24_month_arm_1	0.56	0.52	0.52	0.63	0.64	0.52	0.52	0.6	0.67	0.52
follow_up_36_month_arm_1	0.48	0.56	0.56	0.63	0.6	0.52	0.44	0.56	0.75	0.61
initial_visit_arm_1	0.49	0.54	0.64	0.86	0.68	0.52	0.56	0.68	0.68	0.78
follow_up_12_month_arm_1
initial_visit_arm_1	0.68	0.51	0.64	0.72	0.51	0.59	0.52	0.48	0.64	0.72
follow_up_12_month_arm_1	0.72	0.51	0.56	0.84	0.91	0.64	0.56	0.64	0.59	0.58
follow_up_24_month_arm_1	0.68	0.56	0.52	0.91	0.72	0.6	0.6	0.56	0.54	0.68
follow_up_36_month_arm_1	0.68	0.6	0.64	0.79	0.71	0.64	0.6	0.48	0.67	0.78
initial_visit_arm_1	0.52	0.52	0.56	0.58	0.62	0.48	0.48	0.56	0.81	0.63
follow_up_12_month_arm_1	0.6	0.52	0.52	0.69	0.5	0.48	0.4	0.67	0.68	0.47
follow_up_24_month_arm_1	0.56	0.52	0.52	0.47	0.51	0.48	0.44	0.55	0.77	0.68
follow_up_36_month_arm_1	0.68	0.47	0.52	0.74	0.56	0.38	0.48	0.56	0.77	0.64
initial_visit_arm_1	0.52	0.48	0.64	0.68	0.52	0.55	0.52	0.52	0.66	0.44
follow_up_12_month_arm_1	0.59	0.52	0.4	0.63	0.48	0.54	0.59	0.44	0.67	0.56
follow_up_24_month_arm_1
initial_visit_arm_1	0.72	0.68	0.52	0.76	0.82	0.6	0.52	0.44	0.91	0.6
follow_up_12_month_arm_1	0.72	0.56	0.56	0.75	0.59	0.48	0.52	0.64	0.64	0.43
follow_up_24_month_arm_1	0.59	0.56	0.68	0.78	0.64	0.56	0.44	0.72	0.56	0.48
follow_up_36_month_arm_1	0.64	0.56	0.64	0.84	0.54	0.6	0.52	0.48	0.94	0.69
initial_visit_arm_1	0.56	0.56	0.56	0.64	0.56	0.6	0.52	0.56	0.64	0.62
initial_visit_arm_1	0.68	0.6	1.04	0.89	0.67	0.6	0.4	1	0.83	0.9
follow_up_12_month_arm_1	0.84	0.64	0.82	0.99	0.67	0.66	0.56	0.72	0.76	0.76
follow_up_24_month_arm_1	0.64	0.96	0.74	2.16	1.09	0.6	0.56	0.67	0.77	0.96
follow_up_36_month_arm_1
initial_visit_arm_1	0.6	0.6	0.8	0.97	0.7	0.56	0.52	0.72	0.77	0.59
follow_up_12_month_arm_1	0.6	0.6	0.56	0.72	0.51	0.56	0.52	0.59	0.72	0.48
follow_up_24_month_arm_1	0.63	0.56	0.56	0.59	0.56	0.56	0.52	0.56	0.76	0.71
follow_up_36_month_arm_1
initial_visit_arm_1
follow_up_12_month_arm_1
follow_up_24_month_arm_1
follow_up_36_month_arm_1
initial_visit_arm_1	0.52	0.59	0.64	0.57	0.6	0.56	0.48	0.64	0.64	0.72
follow_up_12_month_arm_1	0.68	0.52	0.6	0.76	0.76	0.6	0.52	0.6	0.78	0.58
follow_up_24_month_arm_1	0.6	0.56	0.64	0.81	0.57	0.6	0.6	0.68	0.68	0.58
initial_visit_arm_1	0.52	0.56	0.56	0.71	0.6	0.52	0.6	0.52	0.48	0.4
follow_up_12_month_arm_1	0.53	0.48	0.55	0.71	0.52	0.55	0.6	0.48	0.56	0.55
follow_up_24_month_arm_1
initial_visit_arm_1	0.39	0.36	0.36	0.65	0.63	0.48	0.52	0.52	0.58	0.64
follow_up_12_month_arm_1
initial_visit_arm_1	0.68	0.44	0.56	0.59	0.51	0.6	0.56	0.64	0.62	0.48
follow_up_12_month_arm_1
